# Supplementary material for: Early events in amyloid-β self-assembly probed by time-resolved solid state NMR and light scattering
Source: Nat Commun. 2023 May 23;14:2964. doi: 10.1038/s41467-023-38494-6 (PMC10205749; doi:10.1038/s41467-023-38494-6)
Supplement: Supplementary file 4 — Source data [file 41467_2023_38494_MOESM4_ESM.xlsx]

## Sheet: Fig. 3b
	0 ms	0.7 ms	1.0 ms	1.5 ms	23 ms	100 ms	200 ms	30 s	1.0 h	fibrils
0 ms	0	0.833283	0.842697	0.931209	0.878817	0.730498	0.789079	0.747445	0.802319	1
0.7 ms	0.833283	0	0.301233	0.372985	0.223067	0.239688	0.210615	0.302	0.314598	0.943973
1.0 ms	0.842697	0.301233	0	0.370372	0.375538	0.327512	0.329133	0.39816	0.423444	0.958544
1.5 ms	0.931209	0.372985	0.370372	0	0.374804	0.419889	0.389943	0.446742	0.493756	0.968073
23 ms	0.878817	0.223067	0.375538	0.374804	0	0.279879	0.229903	0.34739	0.375402	0.926021
100 ms	0.730498	0.239688	0.327512	0.419889	0.279879	0	0.214447	0.266671	0.328606	0.910785
200 ms	0.789079	0.210615	0.329133	0.389943	0.229903	0.214447	0	0.295038	0.353996	0.924193
30 s	0.747445	0.302	0.39816	0.446742	0.34739	0.266671	0.295038	0	0.278212	0.937332
1.0 h	0.802319	0.314598	0.423444	0.493756	0.375402	0.328606	0.353996	0.278212	0	0.987133
fibrils	1	0.943973	0.958544	0.968073	0.926021	0.910785	0.924193	0.937332	0.987133	0

## Sheet: Fig. 3c
	0 ms	0.7 ms	1.0 ms	1.5 ms	23 ms	100 ms	200 ms	30 s	1.0 h	fibrils
0 ms	0	0.930341	0.929754	1	0.787031	0.828211	0.703432	0.908059	0.934064	0.926861
0.7 ms	0.930341	0	0.200442	0.159847	0.343211	0.229446	0.330104	0.211929	0.228456	0.510417
1.0 ms	0.929754	0.200442	0	0.253627	0.428174	0.23914	0.346178	0.204763	0.24454	0.428826
1.5 ms	1	0.159847	0.253627	0	0.399637	0.30381	0.419685	0.252308	0.263856	0.573609
23 ms	0.787031	0.343211	0.428174	0.399637	0	0.271519	0.243571	0.359847	0.354606	0.636129
100 ms	0.828211	0.229446	0.23914	0.30381	0.271519	0	0.213098	0.197944	0.216548	0.474688
200 ms	0.703432	0.330104	0.346178	0.419685	0.243571	0.213098	0	0.300923	0.328199	0.493739
30 s	0.908059	0.211929	0.204763	0.252308	0.359847	0.197944	0.300923	0	0.182185	0.462022
1.0 h	0.934064	0.228456	0.24454	0.263856	0.354606	0.216548	0.328199	0.182185	0	0.478334
fibrils	0.926861	0.510417	0.428826	0.573609	0.636129	0.474688	0.493739	0.462022	0.478334	0

## Sheet: Fig. 4b
	0 ms	1.5 ms	23 ms	400 ms	1.0 h
0 ms	0	0.737715	0.878523	0.652413	1
1.5 ms	0.737715	0	0.615428	0.438479	0.568681
23 ms	0.878523	0.615428	0	0.492798	0.506943
400 ms	0.652413	0.438479	0.492798	0	0.512694
1.0 h	1	0.568681	0.506943	0.512694	0

## Sheet: Fig. 4c
	0 ms	1.5 ms	23 ms	400 ms	1.0 h
0 ms	0	0.756437	1	0.690883	0.934032
1.5 ms	0.756437	0	0.68117	0.482535	0.498232
23 ms	1	0.68117	0	0.640141	0.563848
400 ms	0.690883	0.482535	0.640141	0	0.465174
1.0 h	0.934032	0.498232	0.563848	0.465174	0

## Sheet: Fig. 5a
time (ms)	1.5 mM, pH drop	1.5 mM, pH 12	buffer
0.00025	5.72155	5.71667	5.70277
0.0005	5.74861	5.71645	5.7018
0.00075	5.74064	5.71891	5.70087
0.001	5.71682	5.71907	5.69996
0.00125	5.72379	5.71868	5.69908
0.0015	5.73041	5.71914	5.69822
0.00175	5.71118	5.71958	5.6974
0.002	5.72367	5.72174	5.6966
0.00225	5.6966	5.72014	5.69584
0.0025	5.72302	5.71584	5.69299
0.00275	5.73196	5.72005	5.6928
0.003	5.74076	5.71705	5.6929
0.00325	5.72904	5.72268	5.69602
0.0035	5.72301	5.71826	5.6975
0.00375	5.74253	5.71951	5.70146
0.004	5.72601	5.71925	5.70177
0.00425	5.72483	5.71814	5.70255
0.0045	5.74352	5.71894	5.7035
0.00475	5.73016	5.7178	5.70294
0.005	5.71701	5.71821	5.70185
0.00525	5.74	5.7174	5.70348
0.0055	5.72747	5.71778	5.70271
0.00575	5.7334	5.71662	5.703
0.006	5.7463	5.72207	5.70226
0.00625	5.73739	5.72101	5.70076
0.0065	5.74664	5.72054	5.69453
0.00675	5.74936	5.71647	5.69397
0.007	5.72963	5.71889	5.69352
0.00725	5.73862	5.71762	5.6983
0.0075	5.7385	5.72348	5.69906
0.00775	5.72008	5.71903	5.70038
0.008	5.73668	5.71848	5.70286
0.00825	5.7422	5.7191	5.70239
0.0085	5.75933	5.72576	5.7036
0.00875	5.73123	5.72317	5.70296
0.009	5.74163	5.7178	5.70447
0.00925	5.75279	5.72019	5.70561
0.0095	5.75136	5.71722	5.70631
0.00975	5.75926	5.71998	5.70861
0.01	5.76651	5.71884	5.70678
0.01025	5.7353	5.71958	5.70423
0.0105	5.74815	5.718	5.69941
0.01075	5.76469	5.71873	5.7005
0.011	5.76963	5.72037	5.69703
0.01125	5.7591	5.72529	5.69665
0.0115	5.76055	5.71737	5.69427
0.01175	5.74983	5.72362	5.69421
0.012	5.75089	5.71945	5.69409
0.01225	5.7564	5.71753	5.69174
0.0125	5.75071	5.71823	5.69218
0.01275	5.75297	5.71967	5.69196
0.013	5.74966	5.72033	5.69602
0.01325	5.75308	5.72153	5.69869
0.0135	5.75442	5.7206	5.70039
0.01375	5.7502	5.72218	5.70156
0.014	5.73588	5.71559	5.70096
0.01425	5.74909	5.71727	5.70178
0.0145	5.75629	5.72266	5.70248
0.01475	5.74379	5.7199	5.70405
0.015	5.74492	5.7195	5.69988
0.01525	5.7217	5.72411	5.69934
0.0155	5.72538	5.7181	5.69872
0.01575	5.75729	5.71911	5.69952
0.016	5.75678	5.71915	5.69816
0.01625	5.76103	5.71987	5.69748
0.0165	5.75053	5.72266	5.69824
0.01675	5.74092	5.72045	5.70216
0.017	5.74971	5.72169	5.70438
0.01725	5.7449	5.72137	5.7044
0.0175	5.76168	5.72075	5.70368
0.01775	5.76625	5.72126	5.70419
0.018	5.76342	5.72357	5.70375
0.01825	5.74427	5.72176	5.70303
0.0185	5.73756	5.7204	5.70183
0.01875	5.76346	5.72118	5.70088
0.019	5.7637	5.72403	5.69844
0.01925	5.73747	5.72203	5.69838
0.0195	5.75378	5.71831	5.69754
0.01975	5.72905	5.72001	5.6971
0.02	5.74655	5.72112	5.69765
0.02025	5.75247	5.72029	5.69576
0.0205	5.74851	5.7222	5.69798
0.02075	5.74736	5.72273	5.70038
0.021	5.75138	5.71613	5.69863
0.02125	5.74031	5.72018	5.6993
0.0215	5.75687	5.72085	5.70007
0.02175	5.75518	5.71645	5.69874
0.022	5.75668	5.72142	5.69872
0.02225	5.76423	5.71869	5.69638
0.0225	5.75076	5.72247	5.69415
0.02275	5.75293	5.7199	5.69429
0.023	5.75934	5.72065	5.69244
0.02325	5.75399	5.71864	5.69358
0.0235	5.77016	5.7226	5.69303
0.02375	5.77804	5.72579	5.69445
0.024	5.75396	5.72348	5.69613
0.02425	5.76372	5.7197	5.69468
0.0245	5.77365	5.72031	5.69829
0.02475	5.76039	5.71957	5.69977
0.025	5.77648	5.71866	5.6997
0.02525	5.74763	5.72016	5.7014
0.0255	5.77174	5.71887	5.70277
0.02575	5.75766	5.72085	5.70185
0.026	5.76143	5.72163	5.70104
0.02625	5.75865	5.72135	5.69815
0.0265	5.76294	5.71961	5.69609
0.02675	5.76691	5.72168	5.69565
0.027	5.7623	5.7231	5.6957
0.02725	5.75534	5.71967	5.6964
0.0275	5.76232	5.72158	5.69441
0.02775	5.74996	5.71967	5.69585
0.028	5.76986	5.71914	5.69396
0.02825	5.7752	5.72037	5.69197
0.0285	5.76762	5.72264	5.69293
0.02875	5.7647	5.72265	5.69401
0.029	5.753	5.71857	5.69598
0.02925	5.7653	5.71907	5.69484
0.0295	5.77041	5.72108	5.69305
0.02975	5.75883	5.72271	5.69221
0.03	5.7743	5.72154	5.69047
0.03025	5.75567	5.7235	5.68894
0.0305	5.77645	5.72515	5.68717
0.03075	5.75423	5.71937	5.68796
0.031	5.77387	5.71853	5.688
0.03125	5.77539	5.72272	5.68651
0.0315	5.76095	5.72152	5.68646
0.03175	5.76155	5.72177	5.68858
0.032	5.76614	5.72109	5.68955
0.03225	5.76337	5.72246	5.69297
0.0325	5.76338	5.71839	5.6965
0.03275	5.76899	5.72179	5.69946
0.033	5.77239	5.71833	5.7022
0.03325	5.7696	5.72244	5.69925
0.0335	5.78091	5.71983	5.69883
0.03375	5.76149	5.71936	5.70003
0.034	5.76382	5.72427	5.69746
0.03425	5.77265	5.71972	5.6963
0.0345	5.78427	5.72063	5.69421
0.03475	5.77194	5.72289	5.69618
0.035	5.77374	5.72241	5.69532
0.03525	5.76907	5.72087	5.69435
0.0355	5.77146	5.71837	5.69582
0.03575	5.75014	5.72291	5.6992
0.036	5.78033	5.72292	5.7018
0.03625	5.77308	5.72046	5.70453
0.0365	5.76888	5.72264	5.70317
0.03675	5.75537	5.72322	5.70333
0.037	5.76924	5.71781	5.70185
0.03725	5.74716	5.72104	5.69879
0.0375	5.78592	5.71722	5.69691
0.03775	5.7788	5.71855	5.69581
0.038	5.76998	5.72093	5.69333
0.03825	5.75984	5.72074	5.69211
0.0385	5.76663	5.7237	5.69131
0.03875	5.7677	5.72208	5.69347
0.039	5.76418	5.72045	5.69347
0.03925	5.77174	5.72409	5.69329
0.0395	5.76834	5.72193	5.69471
0.03975	5.76633	5.71939	5.69804
0.04	5.7529	5.72356	5.70065
0.04025	5.77152	5.71887	5.70436
0.0405	5.78785	5.72115	5.70413
0.04075	5.7643	5.72031	5.70714
0.041	5.76902	5.72508	5.70786
0.04125	5.76298	5.71845	5.70733
0.0415	5.77287	5.72	5.70663
0.04175	5.77517	5.72192	5.70741
0.042	5.77303	5.72237	5.70634
0.04225	5.76397	5.72244	5.70607
0.0425	5.75398	5.71869	5.70573
0.04275	5.7519	5.72066	5.70439
0.043	5.77022	5.72233	5.70192
0.04325	5.78555	5.72312	5.69812
0.0435	5.77182	5.72048	5.69808
0.04375	5.78045	5.72017	5.69944
0.044	5.78006	5.72133	5.69927
0.04425	5.7617	5.72342	5.69801
0.0445	5.7696	5.72305	5.69745
0.04475	5.78446	5.7216	5.6983
0.045	5.76274	5.72194	5.69657
0.04525	5.77432	5.71915	5.69378
0.0455	5.78685	5.72006	5.69406
0.04575	5.77107	5.72425	5.69474
0.046	5.7739	5.7228	5.69468
0.04625	5.775	5.72328	5.69496
0.0465	5.75919	5.72389	5.69623
0.04675	5.77313	5.72498	5.69714
0.047	5.77646	5.72443	5.69698
0.04725	5.76842	5.72194	5.69745
0.0475	5.76572	5.72185	5.69943
0.04775	5.74511	5.71898	5.70138
0.048	5.77602	5.72541	5.70145
0.04825	5.75382	5.72123	5.70216
0.0485	5.76344	5.72365	5.70348
0.04875	5.75896	5.71896	5.70341
0.049	5.7853	5.72091	5.70132
0.04925	5.79142	5.72384	5.70026
0.0495	5.77972	5.71897	5.69982
0.04975	5.77173	5.7202	5.69875
0.05	5.78249	5.72468	5.69734
0.05025	5.78424	5.71821	5.6972
0.0505	5.78125	5.72072	5.69674
0.05075	5.77537	5.71841	5.69707
0.051	5.77381	5.72586	5.6978
0.05125	5.76498	5.71991	5.70126
0.0515	5.7932	5.721	5.70347
0.05175	5.76364	5.72451	5.70718
0.052	5.77323	5.72061	5.70875
0.05225	5.76659	5.72015	5.71026
0.0525	5.78309	5.71696	5.71124
0.05275	5.77189	5.71981	5.71032
0.053	5.78196	5.71974	5.70941
0.05325	5.77063	5.72263	5.70727
0.0535	5.75787	5.72006	5.70494
0.05375	5.76654	5.72363	5.70295
0.054	5.76915	5.7197	5.70058
0.05425	5.77368	5.71977	5.69836
0.0545	5.77809	5.72049	5.69727
0.05475	5.77057	5.72292	5.69736
0.055	5.79565	5.71687	5.69803
0.05525	5.77521	5.72225	5.69859
0.0555	5.76722	5.72475	5.69924
0.05575	5.78677	5.71939	5.70282
0.056	5.79324	5.72314	5.70447
0.05625	5.77713	5.71941	5.70428
0.0565	5.77938	5.72465	5.70472
0.05675	5.78311	5.71936	5.705
0.057	5.79144	5.72596	5.7071
0.05725	5.77746	5.72302	5.706
0.0575	5.77824	5.72063	5.70612
0.05775	5.77298	5.72563	5.70709
0.058	5.77189	5.72144	5.70636
0.05825	5.77898	5.71838	5.70664
0.0585	5.76138	5.71949	5.70691
0.05875	5.77191	5.7222	5.70548
0.059	5.78383	5.72055	5.70528
0.05925	5.77229	5.72101	5.70477
0.0595	5.78492	5.72038	5.70694
0.05975	5.77819	5.72156	5.70673
0.06	5.78835	5.72366	5.70445
0.06025	5.78988	5.71936	5.70222
0.0605	5.78442	5.72228	5.70222
0.06075	5.77477	5.72061	5.7031
0.061	5.78408	5.72159	5.70331
0.06125	5.78321	5.72137	5.70177
0.0615	5.7754	5.72166	5.70146
0.06175	5.77642	5.71948	5.70116
0.062	5.7647	5.72188	5.7007
0.06225	5.78067	5.72831	5.70273
0.0625	5.78536	5.72423	5.70302
0.06275	5.78479	5.72201	5.70342
0.063	5.78114	5.71999	5.7042
0.06325	5.77045	5.72087	5.70414
0.0635	5.77999	5.72232	5.70359
0.06375	5.7759	5.72024	5.70168
0.064	5.77977	5.72277	5.70177
0.06425	5.76472	5.71848	5.70171
0.0645	5.76192	5.71987	5.70074
0.06475	5.76834	5.72045	5.70107
0.065	5.78015	5.71483	5.70125
0.06525	5.77024	5.72189	5.70077
0.0655	5.77194	5.72141	5.70007
0.06575	5.77876	5.72351	5.70006
0.066	5.78279	5.72258	5.70133
0.06625	5.77693	5.72181	5.70399
0.0665	5.77417	5.71818	5.70467
0.06675	5.76121	5.72272	5.70627
0.067	5.76717	5.72129	5.70724
0.06725	5.77666	5.7239	5.70557
0.0675	5.77562	5.72275	5.70525
0.06775	5.79869	5.72436	5.70656
0.068	5.7922	5.72542	5.70739
0.06825	5.79104	5.72128	5.70794
0.0685	5.77432	5.72259	5.70529
0.06875	5.78389	5.71967	5.707
0.069	5.78955	5.7181	5.70741
0.06925	5.78913	5.72029	5.70638
0.0695	5.77545	5.72191	5.70531
0.06975	5.78369	5.72078	5.70541
0.07	5.79081	5.72148	5.70567
0.07025	5.76275	5.72322	5.70647
0.0705	5.77975	5.7221	5.70599
0.07075	5.77722	5.72051	5.7054
0.071	5.7648	5.72437	5.70197
0.07125	5.77875	5.72473	5.69954
0.0715	5.79205	5.72142	5.69806
0.07175	5.7962	5.72204	5.69776
0.072	5.76621	5.72238	5.69831
0.07225	5.77062	5.71695	5.69934
0.0725	5.78362	5.71621	5.70022
0.07275	5.77216	5.71983	5.70163
0.073	5.76933	5.72254	5.70302
0.07325	5.78542	5.72335	5.70264
0.0735	5.77232	5.72355	5.70372
0.07375	5.7981	5.72177	5.70613
0.074	5.78125	5.72404	5.70662
0.07425	5.76811	5.7208	5.70718
0.0745	5.7684	5.72064	5.70383
0.07475	5.78917	5.71848	5.70103
0.075	5.79431	5.72226	5.69915
0.07525	5.784	5.72166	5.6993
0.0755	5.80538	5.72221	5.69754
0.07575	5.77928	5.71989	5.69924
0.076	5.78858	5.72016	5.7018
0.07625	5.78958	5.72384	5.70409
0.0765	5.79839	5.72069	5.70443
0.07675	5.78151	5.7182	5.7046
0.077	5.77604	5.71972	5.70547
0.07725	5.77349	5.72451	5.70503
0.0775	5.77945	5.72699	5.7069
0.07775	5.79548	5.722	5.7066
0.078	5.77346	5.72224	5.70419
0.07825	5.78633	5.71908	5.70286
0.0785	5.77784	5.72371	5.70021
0.07875	5.78792	5.72102	5.70022
0.079	5.77774	5.72163	5.70124
0.07925	5.76919	5.72126	5.70072
0.0795	5.78718	5.72264	5.70055
0.07975	5.7884	5.724	5.70269
0.08	5.80983	5.72184	5.70494
0.08025	5.78409	5.72291	5.70505
0.0805	5.78393	5.7226	5.70506
0.08075	5.78304	5.72214	5.70622
0.081	5.77931	5.72359	5.70572
0.08125	5.78975	5.72081	5.70571
0.0815	5.7801	5.71786	5.70547
0.08175	5.77271	5.72212	5.70393
0.082	5.78272	5.72179	5.70317
0.08225	5.79985	5.71744	5.70429
0.0825	5.79006	5.72092	5.70477
0.08275	5.782	5.72041	5.70332
0.083	5.77336	5.72088	5.70237
0.08325	5.76884	5.72242	5.70338
0.0835	5.78198	5.72079	5.70474
0.08375	5.79998	5.72361	5.7061
0.084	5.79091	5.72062	5.70664
0.08425	5.76767	5.72111	5.70454
0.0845	5.77092	5.71561	5.70555
0.08475	5.77328	5.71946	5.70539
0.085	5.78646	5.72267	5.70635
0.08525	5.78219	5.71862	5.70677
0.0855	5.77526	5.71976	5.70748
0.08575	5.77874	5.72189	5.70893
0.086	5.79811	5.72132	5.70848
0.08625	5.77406	5.72192	5.70923
0.0865	5.79098	5.71991	5.70947
0.08675	5.79786	5.72217	5.70873
0.087	5.7809	5.72027	5.70973
0.08725	5.76948	5.72349	5.70995
0.0875	5.78274	5.72473	5.70921
0.08775	5.78654	5.7257	5.70878
0.088	5.79681	5.72289	5.70848
0.08825	5.78222	5.7192	5.70644
0.0885	5.77523	5.72196	5.70509
0.08875	5.7798	5.72223	5.70457
0.089	5.78703	5.72403	5.70448
0.08925	5.78752	5.72537	5.70339
0.0895	5.79256	5.71881	5.70438
0.08975	5.78756	5.72216	5.70528
0.09	5.79724	5.72194	5.70371
0.09025	5.77499	5.72097	5.70369
0.0905	5.77921	5.7206	5.70361
0.09075	5.7979	5.72341	5.70344
0.091	5.79371	5.72647	5.7042
0.09125	5.79507	5.72464	5.70215
0.0915	5.78435	5.71842	5.70131
0.09175	5.77834	5.72172	5.70127
0.092	5.78151	5.72091	5.70212
0.09225	5.79437	5.72009	5.70044
0.0925	5.7796	5.72437	5.70054
0.09275	5.77768	5.72295	5.70166
0.093	5.80041	5.72177	5.70163
0.09325	5.80094	5.72277	5.70186
0.0935	5.79358	5.7233	5.70643
0.09375	5.77852	5.72228	5.70619
0.094	5.78157	5.72436	5.70581
0.09425	5.80863	5.72257	5.70551
0.0945	5.79266	5.7211	5.70354
0.09475	5.77433	5.72106	5.70372
0.095	5.78046	5.72123	5.70352
0.09525	5.77598	5.72453	5.70205
0.0955	5.77603	5.72213	5.70043
0.09575	5.78101	5.72386	5.7026
0.096	5.77464	5.72476	5.70536
0.09625	5.8077	5.72441	5.70603
0.0965	5.77885	5.72579	5.70639
0.09675	5.79641	5.72081	5.70646
0.097	5.79508	5.7212	5.70748
0.09725	5.79087	5.71952	5.70932
0.0975	5.78749	5.7247	5.71287
0.09775	5.78008	5.72333	5.71166
0.098	5.75467	5.72025	5.71138
0.09825	5.78869	5.72635	5.70938
0.0985	5.77248	5.7223	5.70898
0.09875	5.78429	5.71801	5.71138
0.099	5.775	5.71953	5.71139
0.09925	5.77822	5.72057	5.71139
0.0995	5.79631	5.71871	5.71016
0.09975	5.77843	5.72075	5.71062
0.1	5.78031	5.72124	5.70919
0.10025	5.80081	5.72148	5.7076
0.1005	5.7985	5.71868	5.70555
0.10075	5.77345	5.71829	5.70423
0.101	5.7739	5.72497	5.70438
0.10125	5.79746	5.72083	5.70557
0.1015	5.77897	5.72065	5.70624
0.10175	5.78552	5.72178	5.7058
0.102	5.78615	5.7231	5.70614
0.10225	5.79516	5.72135	5.7055
0.1025	5.79017	5.72262	5.70617
0.10275	5.77484	5.72262	5.70766
0.103	5.80036	5.72376	5.70909
0.10325	5.79468	5.72074	5.70981
0.1035	5.79924	5.72198	5.70705
0.10375	5.79566	5.72458	5.7062
0.104	5.78933	5.72175	5.70701
0.10425	5.78069	5.7235	5.70862
0.1045	5.78506	5.71776	5.70792
0.10475	5.78938	5.71872	5.70754
0.105	5.79621	5.72314	5.70866
0.10525	5.79887	5.71991	5.70986
0.1055	5.80886	5.72368	5.70943
0.10575	5.79346	5.72332	5.71011
0.106	5.78405	5.72007	5.70923
0.10625	5.78937	5.7176	5.70719
0.1065	5.78238	5.71907	5.70725
0.10675	5.7752	5.72195	5.70862
0.107	5.79771	5.72131	5.70939
0.10725	5.78268	5.72574	5.70867
0.1075	5.78466	5.7218	5.70838
0.10775	5.79343	5.72369	5.71037
0.108	5.80112	5.72288	5.71354
0.10825	5.78301	5.72194	5.71593
0.1085	5.78176	5.72226	5.71606
0.10875	5.78703	5.7218	5.71707
0.109	5.79475	5.71909	5.71662
0.10925	5.79338	5.72371	5.7169
0.1095	5.79983	5.72193	5.71742
0.10975	5.80388	5.72083	5.71909
0.11	5.78567	5.72529	5.71845
0.11025	5.78668	5.72168	5.7181
0.1105	5.79335	5.72333	5.71844
0.11075	5.79652	5.72079	5.71776
0.111	5.78768	5.72119	5.71633
0.11125	5.77542	5.72403	5.7148
0.1115	5.7845	5.7221	5.71432
0.11175	5.78781	5.72447	5.7138
0.112	5.79408	5.72119	5.71451
0.11225	5.79815	5.72298	5.71581
0.1125	5.80029	5.72448	5.71288
0.11275	5.80554	5.72043	5.71305
0.113	5.78656	5.72308	5.71372
0.11325	5.78164	5.72117	5.71155
0.1135	5.77803	5.71891	5.71117
0.11375	5.78017	5.71918	5.71137
0.114	5.78919	5.71865	5.71165
0.11425	5.79094	5.72114	5.71151
0.1145	5.80167	5.72092	5.71364
0.11475	5.79641	5.72679	5.71227
0.115	5.79668	5.72229	5.71138
0.11525	5.80284	5.72035	5.71129
0.1155	5.77523	5.72113	5.71157
0.11575	5.80284	5.71968	5.71248
0.116	5.81629	5.71968	5.71352
0.11625	5.78956	5.72236	5.71341
0.1165	5.77722	5.72234	5.7123
0.11675	5.7855	5.72081	5.71456
0.117	5.78693	5.72274	5.71553
0.11725	5.79068	5.72093	5.71223
0.1175	5.78565	5.72078	5.71299
0.11775	5.79609	5.72068	5.71492
0.118	5.78466	5.72094	5.71522
0.11825	5.79508	5.72238	5.71488
0.1185	5.78814	5.72587	5.71575
0.11875	5.76777	5.72072	5.71368
0.119	5.77761	5.72328	5.7109
0.11925	5.79031	5.72364	5.7101
0.1195	5.79654	5.72082	5.70911
0.11975	5.79713	5.72014	5.70944
0.12	5.78336	5.72499	5.70801
0.12025	5.79172	5.72154	5.7066
0.1205	5.78395	5.72466	5.70614
0.12075	5.798	5.72149	5.70691
0.121	5.78776	5.72056	5.70756
0.12125	5.77601	5.72389	5.70772
0.1215	5.78578	5.72069	5.70924
0.12175	5.77932	5.72173	5.71189
0.122	5.78645	5.72195	5.71118
0.12225	5.78966	5.7207	5.71257
0.1225	5.80047	5.72218	5.71346
0.12275	5.78868	5.72168	5.71234
0.123	5.80128	5.72173	5.71106
0.12325	5.79428	5.72083	5.71469
0.1235	5.79768	5.7195	5.71596
0.12375	5.79733	5.72354	5.71529
0.124	5.79427	5.722	5.71414
0.12425	5.78511	5.71982	5.71305
0.1245	5.78936	5.72146	5.70901
0.12475	5.79722	5.72605	5.70866
0.125	5.79517	5.72314	5.70793
0.12525	5.79148	5.72075	5.70846
0.1255	5.77709	5.72198	5.70905
0.12575	5.783	5.7206	5.70787
0.126	5.79492	5.71947	5.70845
0.12625	5.78526	5.72009	5.71029
0.1265	5.79314	5.72416	5.70943
0.12675	5.78691	5.71941	5.70897
0.127	5.80196	5.71852	5.70899
0.12725	5.79991	5.72253	5.71099
0.1275	5.80525	5.72094	5.71043
0.12775	5.8038	5.7204	5.71094
0.128	5.79742	5.71974	5.71072
0.12825	5.78598	5.7223	5.70878
0.1285	5.79459	5.72256	5.70683
0.12875	5.78046	5.71778	5.70692
0.129	5.79844	5.72219	5.70558
0.12925	5.78863	5.72132	5.70517
0.1295	5.78267	5.72361	5.7029
0.12975	5.7939	5.72324	5.70017
0.13	5.79089	5.7195	5.70204
0.13025	5.79604	5.7205	5.70248
0.1305	5.80138	5.72215	5.70315
0.13075	5.7976	5.72069	5.70445
0.131	5.80505	5.72087	5.70649
0.13125	5.78265	5.72681	5.70818
0.1315	5.77517	5.72438	5.71147
0.13175	5.79235	5.72284	5.71357
0.132	5.79356	5.72164	5.71293
0.13225	5.79693	5.72612	5.7124
0.1325	5.77517	5.72074	5.71479
0.13275	5.79608	5.7232	5.71587
0.133	5.79914	5.7198	5.71524
0.13325	5.79126	5.72408	5.71592
0.1335	5.8012	5.72129	5.71321
0.13375	5.7992	5.72301	5.7119
0.134	5.8002	5.72083	5.71169
0.13425	5.79233	5.72528	5.71229
0.1345	5.80522	5.72162	5.71422
0.13475	5.79114	5.72312	5.71394
0.135	5.8104	5.72386	5.71531
0.13525	5.8013	5.72032	5.71552
0.1355	5.78789	5.72393	5.71816
0.13575	5.81146	5.72014	5.71636
0.136	5.79999	5.72258	5.71636
0.13625	5.80268	5.72234	5.71724
0.1365	5.78436	5.72224	5.71718
0.13675	5.7926	5.72392	5.71613
0.137	5.80356	5.7233	5.71485
0.13725	5.79741	5.72221	5.71424
0.1375	5.81523	5.71852	5.71231
0.13775	5.79459	5.72385	5.71074
0.138	5.78354	5.72268	5.70847
0.13825	5.79615	5.72364	5.70866
0.1385	5.80478	5.72312	5.70847
0.13875	5.78397	5.72083	5.70852
0.139	5.78703	5.7245	5.7099
0.13925	5.79392	5.71898	5.71166
0.1395	5.79453	5.71943	5.71268
0.13975	5.79888	5.72351	5.71148
0.14	5.79572	5.72391	5.71078
0.14025	5.81281	5.72106	5.70939
0.1405	5.80418	5.72311	5.7064
0.14075	5.81182	5.7223	5.70527
0.141	5.79439	5.72049	5.70584
0.14125	5.80941	5.71963	5.70536
0.1415	5.78683	5.72215	5.70472
0.14175	5.77201	5.72289	5.70296
0.142	5.78603	5.72142	5.70118
0.14225	5.78924	5.72333	5.70085
0.1425	5.79455	5.72161	5.70042
0.14275	5.79016	5.7201	5.70208
0.143	5.80892	5.72054	5.70343
0.14325	5.79779	5.72109	5.70494
0.1435	5.80213	5.7215	5.70606
0.14375	5.78635	5.72442	5.70584
0.144	5.80295	5.72267	5.70639
0.14425	5.78353	5.72279	5.70757
0.1445	5.79633	5.72156	5.70691
0.14475	5.77782	5.72311	5.70757
0.145	5.78166	5.72245	5.71021
0.14525	5.78111	5.71849	5.71014
0.1455	5.7948	5.72144	5.70967
0.14575	5.79584	5.72312	5.70831
0.146	5.79628	5.72016	5.70813
0.14625	5.81157	5.72172	5.70836
0.1465	5.80221	5.72167	5.70741
0.14675	5.79902	5.72436	5.70739
0.147	5.80046	5.72036	5.70653
0.14725	5.79823	5.72383	5.70551
0.1475	5.79044	5.72574	5.70453
0.14775	5.78496	5.72317	5.70361
0.148	5.7904	5.72071	5.70307
0.14825	5.80288	5.72266	5.70191
0.1485	5.80127	5.72335	5.70123
0.14875	5.80432	5.72291	5.70426
0.149	5.80727	5.7226	5.70571
0.14925	5.78291	5.72163	5.70559
0.1495	5.80355	5.72336	5.70664
0.14975	5.81175	5.72278	5.70802
0.15	5.79907	5.72398	5.71069
0.15025	5.79084	5.72277	5.70979
0.1505	5.78683	5.72345	5.70739
0.15075	5.78219	5.72414	5.70654
0.151	5.81164	5.72564	5.70537
0.15125	5.81845	5.7234	5.70384
0.1515	5.7955	5.71982	5.70159
0.15175	5.80486	5.7194	5.70156
0.152	5.81497	5.7193	5.70057
0.15225	5.79684	5.72207	5.70109
0.1525	5.80206	5.72022	5.70233
0.15275	5.80035	5.72161	5.70439
0.153	5.77963	5.72453	5.7049
0.15325	5.78237	5.71911	5.70723
0.1535	5.78212	5.71769	5.70769
0.15375	5.80053	5.7238	5.70704
0.154	5.79591	5.72399	5.70549
0.15425	5.78787	5.72646	5.70308
0.1545	5.79551	5.72428	5.702
0.15475	5.79933	5.72319	5.70251
0.155	5.8003	5.71801	5.70162
0.15525	5.80125	5.7208	5.70176
0.1555	5.7957	5.71933	5.70296
0.15575	5.7993	5.72427	5.70588
0.156	5.80627	5.72391	5.70819
0.15625	5.79424	5.72184	5.71122
0.1565	5.79003	5.72278	5.712
0.15675	5.80842	5.72332	5.71375
0.157	5.81001	5.71839	5.71554
0.15725	5.79388	5.72487	5.71511
0.1575	5.80099	5.72469	5.71168
0.15775	5.80045	5.72092	5.71057
0.158	5.79303	5.72208	5.71035
0.15825	5.79393	5.72287	5.71129
0.1585	5.79058	5.72445	5.70934
0.15875	5.79326	5.72243	5.70843
0.159	5.79639	5.72442	5.70741
0.15925	5.79242	5.72089	5.70791
0.1595	5.79332	5.72156	5.70786
0.15975	5.78528	5.72116	5.70785
0.16	5.79135	5.7212	5.70995
0.16025	5.79381	5.72319	5.70926
0.1605	5.78906	5.72244	5.70799
0.16075	5.8038	5.72178	5.70827
0.161	5.82422	5.72111	5.70636
0.16125	5.809	5.72266	5.7039
0.1615	5.80937	5.71976	5.70424
0.16175	5.782	5.71803	5.70644
0.162	5.81414	5.71888	5.70876
0.16225	5.77958	5.72162	5.71128
0.1625	5.79412	5.7198	5.70937
0.16275	5.79664	5.72388	5.71002
0.163	5.7939	5.72472	5.70968
0.16325	5.80119	5.721	5.70946
0.1635	5.8026	5.7218	5.70868
0.16375	5.78892	5.72275	5.70896
0.164	5.77353	5.72127	5.71097
0.16425	5.79618	5.72442	5.70919
0.1645	5.79346	5.72489	5.70764
0.16475	5.80114	5.72226	5.7075
0.165	5.80615	5.72567	5.70482
0.16525	5.79551	5.72014	5.7035
0.1655	5.79347	5.72163	5.7049
0.16575	5.81378	5.72451	5.70604
0.166	5.8123	5.72678	5.70851
0.16625	5.81086	5.72306	5.7084
0.1665	5.79194	5.72155	5.70629
0.16675	5.80362	5.71731	5.70584
0.167	5.80244	5.72172	5.70611
0.16725	5.80763	5.72233	5.70493
0.1675	5.79952	5.72085	5.70477
0.16775	5.78426	5.72072	5.70611
0.168	5.79148	5.72335	5.70696
0.16825	5.7903	5.72244	5.70852
0.1685	5.82839	5.72143	5.70884
0.16875	5.8183	5.72347	5.70954
0.169	5.81187	5.71834	5.70721
0.16925	5.79286	5.71929	5.70702
0.1695	5.79666	5.72056	5.7077
0.16975	5.79871	5.72217	5.70831
0.17	5.79724	5.72328	5.70923
0.17025	5.80495	5.72149	5.70968
0.1705	5.82737	5.7195	5.70854
0.17075	5.79068	5.72567	5.7089
0.171	5.81152	5.72413	5.70892
0.17125	5.80524	5.72162	5.70658
0.1715	5.8106	5.71889	5.70742
0.17175	5.80204	5.72156	5.70691
0.172	5.79249	5.72236	5.70561
0.17225	5.80097	5.72255	5.70662
0.1725	5.78481	5.72092	5.70743
0.17275	5.78851	5.72178	5.70794
0.173	5.79077	5.72274	5.70851
0.17325	5.7834	5.72427	5.70984
0.1735	5.79723	5.72113	5.71217
0.17375	5.80231	5.72189	5.71338
0.174	5.79524	5.72379	5.71461
0.17425	5.80073	5.72175	5.71551
0.1745	5.80477	5.72243	5.71282
0.17475	5.78859	5.72315	5.71276
0.175	5.78762	5.72294	5.71138
0.17525	5.8052	5.7234	5.70797
0.1755	5.80238	5.72332	5.70715
0.17575	5.80528	5.72245	5.7053
0.176	5.80259	5.7217	5.70443
0.17625	5.78971	5.72087	5.70549
0.1765	5.78822	5.72181	5.70838
0.17675	5.81585	5.72422	5.70894
0.177	5.8019	5.72265	5.70942
0.17725	5.80489	5.72487	5.7099
0.1775	5.81237	5.72467	5.71085
0.17775	5.79365	5.72351	5.70951
0.178	5.79665	5.72184	5.70721
0.17825	5.81487	5.72059	5.70543
0.1785	5.82501	5.72152	5.70273
0.17875	5.79473	5.72301	5.70125
0.179	5.80675	5.72326	5.69945
0.17925	5.79763	5.72245	5.69868
0.1795	5.79677	5.7219	5.70015
0.17975	5.79005	5.72085	5.70187
0.18	5.81219	5.72312	5.70283
0.18025	5.79214	5.71987	5.70523
0.1805	5.81572	5.72469	5.70745
0.18075	5.82988	5.72419	5.70802
0.181	5.7959	5.71977	5.70831
0.18125	5.79827	5.72106	5.70816
0.1815	5.80023	5.72211	5.70802
0.18175	5.79246	5.72253	5.708
0.182	5.79271	5.72049	5.70688
0.18225	5.80238	5.71975	5.70715
0.1825	5.81756	5.72251	5.70485
0.18275	5.79407	5.72664	5.7031
0.183	5.79879	5.72324	5.70175
0.18325	5.81456	5.72444	5.70269
0.1835	5.78849	5.7213	5.70159
0.18375	5.79029	5.72306	5.70206
0.184	5.78881	5.72188	5.70275
0.18425	5.79124	5.72146	5.70484
0.1845	5.78279	5.72109	5.70598
0.18475	5.80698	5.72008	5.70713
0.185	5.80202	5.7264	5.70708
0.18525	5.81586	5.72397	5.70774
0.1855	5.81562	5.72207	5.70941
0.18575	5.79784	5.72333	5.7096
0.186	5.80931	5.72073	5.71121
0.18625	5.81698	5.71781	5.71047
0.1865	5.80051	5.72113	5.70991
0.18675	5.7995	5.71882	5.70788
0.187	5.80265	5.72087	5.70763
0.18725	5.79546	5.72298	5.70828
0.1875	5.80673	5.72439	5.70795
0.18775	5.78603	5.71928	5.70958
0.188	5.78558	5.71974	5.71115
0.18825	5.79155	5.72032	5.71146
0.1885	5.78165	5.72142	5.71166
0.18875	5.79214	5.72259	5.7138
0.189	5.80986	5.72401	5.71375
0.18925	5.81189	5.72378	5.71453
0.1895	5.79376	5.72327	5.71444
0.18975	5.79877	5.72453	5.71249
0.19	5.79216	5.72123	5.71132
0.19025	5.79813	5.72142	5.71079
0.1905	5.79897	5.71912	5.70886
0.19075	5.80892	5.72007	5.7062
0.191	5.7904	5.72189	5.70704
0.19125	5.78717	5.72383	5.70613
0.1915	5.799	5.72307	5.70388
0.19175	5.80159	5.72057	5.70207
0.192	5.79595	5.72413	5.69977
0.19225	5.80302	5.71696	5.69834
0.1925	5.81415	5.72099	5.70122
0.19275	5.80618	5.72555	5.70466
0.193	5.80655	5.72404	5.70537
0.19325	5.78467	5.72219	5.70704
0.1935	5.78153	5.72167	5.7079
0.19375	5.81643	5.7237	5.7079
0.194	5.80565	5.72176	5.70682
0.19425	5.80054	5.72248	5.7078
0.1945	5.79416	5.72151	5.70882
0.19475	5.81091	5.71968	5.71
0.195	5.81602	5.72155	5.71088
0.19525	5.79308	5.72021	5.70882
0.1955	5.78362	5.72067	5.70692
0.19575	5.80014	5.72502	5.7053
0.196	5.79281	5.72201	5.70447
0.19625	5.79349	5.72393	5.70473
0.1965	5.80047	5.72258	5.70605
0.19675	5.81348	5.72243	5.70538
0.197	5.79569	5.72054	5.70268
0.19725	5.78417	5.72218	5.70135
0.1975	5.80107	5.72314	5.7013
0.19775	5.8127	5.72106	5.70034
0.198	5.79873	5.72095	5.70042
0.19825	5.80218	5.72098	5.70227
0.1985	5.80003	5.7237	5.70557
0.19875	5.7992	5.72048	5.70639
0.199	5.8029	5.72369	5.70773
0.19925	5.81529	5.72555	5.70824
0.1995	5.80066	5.72376	5.70958
0.19975	5.8143	5.72515	5.70971
0.2	5.81058	5.72129	5.71183
0.20025	5.79231	5.72231	5.71267
0.2005	5.81309	5.72453	5.71158
0.20075	5.79943	5.72425	5.71
0.201	5.80213	5.72509	5.70712
0.20125	5.81368	5.7215	5.70725
0.2015	5.80948	5.72106	5.70773
0.20175	5.80637	5.71818	5.70646
0.202	5.79493	5.71924	5.70706
0.20225	5.79492	5.72505	5.70591
0.2025	5.80205	5.72303	5.70497
0.20275	5.80173	5.72078	5.70668
0.203	5.80281	5.72065	5.70673
0.20325	5.7944	5.72026	5.70624
0.2035	5.80677	5.72423	5.70755
0.20375	5.82287	5.72302	5.70634
0.204	5.81407	5.71996	5.70721
0.20425	5.79191	5.72223	5.70533
0.2045	5.79723	5.72293	5.70321
0.20475	5.79405	5.72184	5.7019
0.205	5.7922	5.72446	5.70283
0.20525	5.79783	5.72136	5.70292
0.2055	5.80997	5.71941	5.7032
0.20575	5.80264	5.72228	5.70413
0.206	5.80248	5.72308	5.70427
0.20625	5.80124	5.72455	5.70379
0.2065	5.7983	5.72384	5.70559
0.20675	5.80744	5.72417	5.70638
0.207	5.80864	5.72031	5.70515
0.20725	5.80103	5.7218	5.7021
0.2075	5.80797	5.72037	5.70193
0.20775	5.80073	5.7187	5.69916
0.208	5.81161	5.72151	5.69805
0.20825	5.83204	5.72172	5.69664
0.2085	5.82234	5.72217	5.69681
0.20875	5.79775	5.72461	5.6963
0.209	5.8151	5.72353	5.69946
0.20925	5.80718	5.72112	5.70017
0.2095	5.82119	5.72242	5.70507
0.20975	5.81841	5.72577	5.70936
0.21	5.79578	5.72236	5.71115
0.21025	5.78426	5.7214	5.71261
0.2105	5.81745	5.72425	5.715
0.21075	5.81191	5.71667	5.71491
0.211	5.81073	5.71927	5.71387
0.21125	5.80275	5.72274	5.71214
0.2115	5.80118	5.7232	5.71028
0.21175	5.7944	5.72436	5.70813
0.212	5.79677	5.72203	5.70561
0.21225	5.80537	5.7221	5.70495
0.2125	5.79068	5.71918	5.70391
0.21275	5.80312	5.71894	5.70212
0.213	5.80638	5.72046	5.70451
0.21325	5.79708	5.71933	5.70568
0.2135	5.81212	5.72351	5.70964
0.21375	5.80315	5.72068	5.71027
0.214	5.81314	5.72309	5.71069
0.21425	5.80546	5.72153	5.71193
0.2145	5.82211	5.72467	5.71473
0.21475	5.81475	5.72208	5.71544
0.215	5.79613	5.72198	5.7145
0.21525	5.79861	5.72179	5.71394
0.2155	5.80605	5.72601	5.71067
0.21575	5.82139	5.72517	5.71083
0.216	5.82146	5.72219	5.70956
0.21625	5.82448	5.72069	5.70914
0.2165	5.80713	5.72156	5.70676
0.21675	5.81777	5.7226	5.70541
0.217	5.81894	5.72154	5.7075
0.21725	5.80666	5.72152	5.70864
0.2175	5.79714	5.72317	5.70941
0.21775	5.77997	5.72362	5.70858
0.218	5.78728	5.72328	5.71038
0.21825	5.79593	5.72337	5.71257
0.2185	5.80149	5.72334	5.71433
0.21875	5.78249	5.7248	5.71514
0.219	5.79882	5.72293	5.71474
0.21925	5.79108	5.72169	5.71462
0.2195	5.8112	5.72218	5.71423
0.21975	5.81806	5.72555	5.71335
0.22	5.81974	5.72172	5.71205
0.22025	5.80449	5.72188	5.71079
0.2205	5.81862	5.71946	5.70873
0.22075	5.79964	5.72215	5.70918
0.221	5.80162	5.72181	5.70798
0.22125	5.78792	5.72065	5.70684
0.2215	5.8015	5.72215	5.70643
0.22175	5.80795	5.72124	5.70663
0.222	5.80111	5.71939	5.7076
0.22225	5.78966	5.72409	5.70796
0.2225	5.78526	5.72335	5.70769
0.22275	5.79698	5.72093	5.70887
0.223	5.79934	5.7249	5.70782
0.22325	5.81821	5.72031	5.71027
0.2235	5.80223	5.71713	5.71327
0.22375	5.80617	5.72215	5.71336
0.224	5.8033	5.72272	5.71422
0.22425	5.7881	5.72265	5.71581
0.2245	5.80196	5.72231	5.71511
0.22475	5.79369	5.72215	5.71399
0.225	5.8141	5.72245	5.71036
0.22525	5.79154	5.7238	5.70993
0.2255	5.791	5.72262	5.70862
0.22575	5.80844	5.72279	5.70555
0.226	5.81025	5.72453	5.70331
0.22625	5.80107	5.72566	5.70071
0.2265	5.80485	5.72271	5.69854
0.22675	5.80278	5.72266	5.69867
0.227	5.81146	5.72291	5.69955
0.22725	5.82133	5.72428	5.70207
0.2275	5.81042	5.7235	5.70516
0.22775	5.80342	5.72511	5.7039
0.228	5.81481	5.72381	5.70484
0.22825	5.81049	5.72406	5.70828
0.2285	5.80143	5.7251	5.70947
0.22875	5.82257	5.72461	5.70991
0.229	5.7881	5.72269	5.70986
0.22925	5.81151	5.72091	5.71204
0.2295	5.80495	5.7255	5.71141
0.22975	5.80049	5.72605	5.70987
0.23	5.8178	5.72428	5.71115
0.23025	5.80062	5.7224	5.70907
0.2305	5.80117	5.71883	5.70736
0.23075	5.82027	5.72228	5.7066
0.231	5.81276	5.72023	5.70741
0.23125	5.80671	5.72491	5.70387
0.2315	5.81025	5.72742	5.70337
0.23175	5.79776	5.723	5.70079
0.232	5.80339	5.72086	5.70146
0.23225	5.82058	5.72454	5.70176
0.2325	5.80853	5.72165	5.70171
0.23275	5.81084	5.72409	5.70304
0.233	5.80371	5.72426	5.70624
0.23325	5.81036	5.72013	5.71039
0.2335	5.80474	5.71912	5.71221
0.23375	5.81857	5.72364	5.71467
0.234	5.78664	5.72473	5.71739
0.23425	5.80957	5.72021	5.71464
0.2345	5.79927	5.72029	5.71423
0.23475	5.79293	5.72188	5.71335
0.235	5.80773	5.72331	5.71127
0.23525	5.79588	5.72735	5.70922
0.2355	5.79091	5.72284	5.70929
0.23575	5.80682	5.72155	5.70684
0.236	5.81997	5.72223	5.705
0.23625	5.80412	5.72225	5.70387
0.2365	5.79262	5.72211	5.70491
0.23675	5.80931	5.71808	5.70741
0.237	5.793	5.71869	5.70846
0.23725	5.78905	5.72257	5.71078
0.2375	5.80781	5.72422	5.71037
0.23775	5.80884	5.7203	5.71107
0.238	5.79659	5.72341	5.71237
0.23825	5.80293	5.72318	5.71039
0.2385	5.81387	5.72214	5.71097
0.23875	5.81315	5.7244	5.7089
0.239	5.80801	5.72597	5.7079
0.23925	5.81222	5.72235	5.70862
0.2395	5.80293	5.72109	5.70854
0.23975	5.79178	5.72052	5.7087
0.24	5.7829	5.71912	5.7092
0.24025	5.80233	5.72324	5.70932
0.2405	5.80296	5.72099	5.71205
0.24075	5.8113	5.72214	5.71232
0.241	5.80956	5.72128	5.71024
0.24125	5.82465	5.72165	5.71067
0.2415	5.81009	5.72169	5.71039
0.24175	5.8034	5.72554	5.71231
0.242	5.79279	5.72149	5.7143
0.24225	5.80214	5.72105	5.7144
0.2425	5.79096	5.72176	5.71447
0.24275	5.8225	5.71952	5.71355
0.243	5.80324	5.72151	5.7147
0.24325	5.79771	5.72097	5.71438
0.2435	5.80943	5.72565	5.71377
0.24375	5.81749	5.72231	5.71326
0.244	5.79886	5.72183	5.71209
0.24425	5.80058	5.7227	5.70966
0.2445	5.81156	5.72633	5.70996
0.24475	5.7915	5.72494	5.70713
0.245	5.78527	5.72216	5.70494
0.24525	5.79388	5.71966	5.70622
0.2455	5.80315	5.72392	5.70772
0.24575	5.80781	5.72209	5.70841
0.246	5.81987	5.72171	5.70951
0.24625	5.80477	5.72143	5.7104
0.2465	5.81133	5.723	5.7099
0.24675	5.80803	5.72142	5.70985
0.247	5.82528	5.72348	5.71051
0.24725	5.81109	5.72245	5.71138
0.2475	5.81574	5.72378	5.7111
0.24775	5.81055	5.72312	5.70992
0.248	5.83001	5.72429	5.70853
0.24825	5.81763	5.72324	5.70632
0.2485	5.80919	5.72137	5.70683
0.24875	5.79712	5.72064	5.70505
0.249	5.80581	5.72176	5.70508
0.24925	5.81068	5.72327	5.70576
0.2495	5.81862	5.72414	5.7044
0.24975	5.80881	5.7207	5.70395
0.25	5.80785	5.72308	5.70332
0.25025	5.82005	5.72345	5.70333
0.2505	5.79316	5.72091	5.70296
0.25075	5.81097	5.72293	5.70199
0.251	5.80563	5.72027	5.70206
0.25125	5.79765	5.71947	5.70514
0.2515	5.79582	5.72314	5.7042
0.25175	5.80321	5.72244	5.70412
0.252	5.80631	5.72322	5.70588
0.25225	5.799	5.72172	5.70876
0.2525	5.80799	5.7176	5.7095
0.25275	5.8057	5.72336	5.70866
0.253	5.8118	5.72427	5.70832
0.25325	5.8027	5.72253	5.70871
0.2535	5.8104	5.72275	5.70859
0.25375	5.82034	5.72293	5.70784
0.254	5.80597	5.72087	5.7085
0.25425	5.82215	5.72551	5.70841
0.2545	5.81004	5.72289	5.70647
0.25475	5.80831	5.72462	5.70443
0.255	5.78637	5.72472	5.70304
0.25525	5.78654	5.72183	5.70394
0.2555	5.81863	5.72345	5.70524
0.25575	5.80971	5.72067	5.70754
0.256	5.81175	5.72234	5.71109
0.25625	5.80572	5.72484	5.71152
0.2565	5.7884	5.7214	5.71055
0.25675	5.80204	5.72105	5.70861
0.257	5.81531	5.7209	5.70653
0.25725	5.81621	5.72447	5.70834
0.2575	5.81228	5.72133	5.70814
0.25775	5.8014	5.72247	5.70801
0.258	5.8048	5.7212	5.70791
0.25825	5.7987	5.71833	5.7056
0.2585	5.81072	5.72021	5.70394
0.25875	5.8154	5.71856	5.70278
0.259	5.80798	5.71842	5.70231
0.25925	5.79182	5.72299	5.70355
0.2595	5.79534	5.72215	5.70644
0.25975	5.80878	5.72232	5.70759
0.26	5.81375	5.72073	5.7077
0.26025	5.81061	5.72322	5.7069
0.2605	5.81741	5.72388	5.70875
0.26075	5.79862	5.71921	5.70853
0.261	5.80396	5.72172	5.70895
0.26125	5.81515	5.72288	5.71086
0.2615	5.79409	5.71965	5.71011
0.26175	5.79991	5.72287	5.71019
0.262	5.81864	5.71934	5.70822
0.26225	5.81052	5.72557	5.7086
0.2625	5.80577	5.71876	5.70824
0.26275	5.812	5.72371	5.70859
0.263	5.82338	5.72379	5.70985
0.26325	5.80945	5.72122	5.71046
0.2635	5.80396	5.72172	5.7098
0.26375	5.79896	5.7238	5.70911
0.264	5.82928	5.72063	5.70763
0.26425	5.80417	5.72619	5.70924
0.2645	5.79551	5.71904	5.7103
0.26475	5.80598	5.72179	5.70915
0.265	5.80989	5.72341	5.70667
0.26525	5.80175	5.72212	5.70715
0.2655	5.82023	5.71836	5.70711
0.26575	5.80248	5.72119	5.70561
0.266	5.79726	5.7225	5.70406
0.26625	5.80796	5.72438	5.7053
0.2665	5.8153	5.72306	5.70553
0.26675	5.80025	5.72506	5.70659
0.267	5.80143	5.72141	5.70696
0.26725	5.82245	5.72241	5.7079
0.2675	5.79923	5.72266	5.70927
0.26775	5.81328	5.71907	5.71151
0.268	5.80502	5.72102	5.71216
0.26825	5.80707	5.72355	5.71124
0.2685	5.80073	5.7211	5.71116
0.26875	5.81799	5.72314	5.70906
0.269	5.80397	5.725	5.70836
0.26925	5.80791	5.7263	5.71052
0.2695	5.81588	5.72458	5.70967
0.26975	5.81423	5.72376	5.70638
0.27	5.80833	5.7209	5.70563
0.27025	5.78568	5.72229	5.70508
0.2705	5.81394	5.72304	5.70334
0.27075	5.81099	5.72499	5.70173
0.271	5.81909	5.72281	5.70185
0.27125	5.80077	5.7222	5.70246
0.2715	5.80218	5.72422	5.7037
0.27175	5.80698	5.72128	5.70481
0.272	5.82192	5.72181	5.70464
0.27225	5.81336	5.72338	5.70385
0.2725	5.8123	5.72302	5.70498
0.27275	5.78481	5.72328	5.70511
0.273	5.79957	5.72146	5.70551
0.27325	5.79977	5.72146	5.70728
0.2735	5.79282	5.72246	5.708
0.27375	5.81148	5.72358	5.70705
0.274	5.82706	5.71961	5.7069
0.27425	5.82145	5.72122	5.70594
0.2745	5.79655	5.72292	5.70516
0.27475	5.80932	5.72076	5.70478
0.275	5.81522	5.72273	5.70832
0.27525	5.80098	5.72125	5.70807
0.2755	5.81485	5.72327	5.70766
0.27575	5.80891	5.72136	5.70781
0.276	5.80287	5.7241	5.70785
0.27625	5.80916	5.72345	5.70527
0.2765	5.81565	5.72275	5.70498
0.27675	5.81259	5.72366	5.70346
0.277	5.80153	5.71807	5.69998
0.27725	5.81854	5.72333	5.69999
0.2775	5.80563	5.72255	5.69942
0.27775	5.80923	5.72019	5.69927
0.278	5.81533	5.72279	5.70044
0.27825	5.81139	5.72263	5.70093
0.2785	5.82153	5.72286	5.70099
0.27875	5.80743	5.72394	5.70565
0.279	5.82377	5.72475	5.71
0.27925	5.81084	5.72478	5.71079
0.2795	5.80141	5.7233	5.71197
0.27975	5.80007	5.72531	5.71295
0.28	5.80903	5.72298	5.71362
0.28025	5.82373	5.72134	5.71198
0.2805	5.80186	5.72415	5.71178
0.28075	5.80261	5.72354	5.71003
0.281	5.8055	5.72251	5.7069
0.28125	5.79524	5.7216	5.7068
0.2815	5.81434	5.72224	5.70558
0.28175	5.79577	5.72439	5.70562
0.282	5.81801	5.72094	5.70546
0.28225	5.80946	5.72192	5.70411
0.2825	5.81639	5.71822	5.70468
0.28275	5.81111	5.72186	5.70709
0.283	5.82	5.7192	5.70887
0.28325	5.79972	5.72353	5.71073
0.2835	5.80441	5.72345	5.71046
0.28375	5.80735	5.72194	5.71046
0.284	5.80716	5.7193	5.71038
0.28425	5.82049	5.7239	5.70809
0.2845	5.82162	5.72111	5.70716
0.28475	5.81566	5.72327	5.70681
0.285	5.79065	5.7238	5.70391
0.28525	5.8077	5.72595	5.70362
0.2855	5.80861	5.72656	5.7026
0.28575	5.80405	5.7219	5.70389
0.286	5.80231	5.7221	5.70573
0.28625	5.81542	5.72549	5.70605
0.2865	5.81297	5.72417	5.70884
0.28675	5.80777	5.72183	5.71147
0.287	5.80805	5.72249	5.71394
0.28725	5.82343	5.72366	5.71391
0.2875	5.80584	5.72026	5.71204
0.28775	5.81755	5.72397	5.71132
0.288	5.81109	5.72236	5.70877
0.28825	5.79837	5.71988	5.70685
0.2885	5.79519	5.71854	5.70575
0.28875	5.81158	5.72167	5.70463
0.289	5.82037	5.7208	5.70264
0.28925	5.81944	5.72471	5.70321
0.2895	5.79774	5.71835	5.70449
0.28975	5.80445	5.7212	5.70655
0.29	5.80483	5.72154	5.70837
0.29025	5.79054	5.72346	5.7096
0.2905	5.81227	5.72557	5.71355
0.29075	5.81344	5.72219	5.71479
0.291	5.80092	5.72285	5.7142
0.29125	5.80698	5.71975	5.71454
0.2915	5.81413	5.72327	5.71169
0.29175	5.79853	5.72249	5.71154
0.292	5.80068	5.72395	5.7099
0.29225	5.79003	5.72473	5.70917
0.2925	5.81874	5.71863	5.70602
0.29275	5.81205	5.72081	5.70503
0.293	5.81806	5.72339	5.70449
0.29325	5.81677	5.72293	5.7043
0.2935	5.79788	5.72105	5.70527
0.29375	5.8132	5.72508	5.70322
0.294	5.81771	5.71882	5.70367
0.29425	5.81128	5.72379	5.70253
0.2945	5.80145	5.72457	5.70514
0.29475	5.80545	5.72348	5.70465
0.295	5.82259	5.72073	5.70442
0.29525	5.81698	5.71926	5.70702
0.2955	5.8081	5.7191	5.70524
0.29575	5.81819	5.71997	5.70727
0.296	5.79515	5.72015	5.70679
0.29625	5.80214	5.72266	5.70575
0.2965	5.79589	5.72248	5.70425
0.29675	5.80367	5.72226	5.70533
0.297	5.8205	5.72431	5.70822
0.29725	5.81095	5.72539	5.70818
0.2975	5.81885	5.72148	5.70861
0.29775	5.80143	5.723	5.70603
0.298	5.80076	5.72376	5.70678
0.29825	5.82373	5.72116	5.70652
0.2985	5.81093	5.72257	5.70759
0.29875	5.81268	5.72081	5.70712
0.299	5.82116	5.7215	5.70773
0.29925	5.79401	5.72151	5.70835
0.2995	5.80541	5.72634	5.70748
0.29975	5.82269	5.7183	5.70832
0.3	5.81214	5.72029	5.70811
0.30025	5.80164	5.7237	5.70747
0.3005	5.81915	5.72262	5.70819
0.30075	5.79256	5.72706	5.70912
0.301	5.80771	5.72532	5.70926
0.30125	5.81262	5.72137	5.70606
0.3015	5.82552	5.72202	5.70483
0.30175	5.82356	5.72241	5.70467
0.302	5.81498	5.7252	5.70507
0.30225	5.80509	5.72445	5.70487
0.3025	5.82273	5.7248	5.70404
0.30275	5.79838	5.72233	5.7043
0.303	5.80168	5.722	5.70536
0.30325	5.82319	5.72158	5.70507
0.3035	5.80059	5.72265	5.70609
0.30375	5.80539	5.71928	5.7067
0.304	5.80773	5.72277	5.70699
0.30425	5.80987	5.72493	5.70759
0.3045	5.80555	5.72174	5.70844
0.30475	5.81379	5.72159	5.7095
0.305	5.81804	5.72291	5.70978
0.30525	5.79138	5.72276	5.70802
0.3055	5.79816	5.72007	5.70787
0.30575	5.81556	5.72234	5.70759
0.306	5.80852	5.72341	5.70624
0.30625	5.79562	5.72402	5.7037
0.3065	5.8217	5.72157	5.70262
0.30675	5.81695	5.72355	5.70464
0.307	5.82812	5.72328	5.7069
0.30725	5.82481	5.72033	5.70778
0.3075	5.81751	5.71764	5.71002
0.30775	5.80877	5.72272	5.71073
0.308	5.8205	5.72058	5.71136
0.30825	5.81827	5.72016	5.71347
0.3085	5.80994	5.72366	5.71754
0.30875	5.80143	5.7203	5.71894
0.309	5.80386	5.72495	5.7197
0.30925	5.80684	5.72284	5.71833
0.3095	5.81522	5.72378	5.71763
0.30975	5.81225	5.72356	5.71501
0.31	5.79228	5.72233	5.71333
0.31025	5.82102	5.72606	5.71103
0.3105	5.81862	5.71933	5.71185
0.31075	5.82999	5.7267	5.71333
0.311	5.8142	5.72525	5.7133
0.31125	5.80142	5.72222	5.71285
0.3115	5.81084	5.72234	5.7124
0.31175	5.80577	5.72464	5.70861
0.312	5.8008	5.72295	5.70719
0.31225	5.80217	5.72305	5.70741
0.3125	5.80733	5.72061	5.70759
0.31275	5.81035	5.7242	5.70597
0.313	5.8142	5.72501	5.70488
0.31325	5.80542	5.72236	5.70368
0.3135	5.82756	5.72579	5.70234
0.31375	5.83256	5.72337	5.69998
0.314	5.81519	5.72393	5.69982
0.31425	5.81684	5.72235	5.7015
0.3145	5.80648	5.7175	5.70349
0.31475	5.8032	5.72105	5.70519
0.315	5.82476	5.72337	5.70997
0.31525	5.83066	5.72177	5.71086
0.3155	5.8057	5.72169	5.71305
0.31575	5.79767	5.7228	5.71415
0.316	5.80934	5.72134	5.71525
0.31625	5.79523	5.72124	5.71647
0.3165	5.80282	5.72245	5.71643
0.31675	5.8239	5.72301	5.71565
0.317	5.8084	5.72544	5.71246
0.31725	5.81417	5.72313	5.7116
0.3175	5.80007	5.7188	5.70919
0.31775	5.8213	5.72126	5.70722
0.318	5.80631	5.72134	5.70589
0.31825	5.81038	5.7236	5.70775
0.3185	5.80535	5.72424	5.7056
0.31875	5.81203	5.72269	5.70579
0.319	5.80921	5.72277	5.70819
0.31925	5.81132	5.72777	5.70641
0.3195	5.82437	5.72012	5.70653
0.31975	5.82085	5.72005	5.7063
0.32	5.81622	5.71901	5.70571
0.32025	5.79314	5.72312	5.70621
0.3205	5.80888	5.72543	5.70695
0.32075	5.80138	5.72295	5.70774
0.321	5.811	5.72298	5.7087
0.32125	5.78663	5.7244	5.70952
0.3215	5.79815	5.72524	5.7091
0.32175	5.8131	5.72369	5.7109
0.322	5.80269	5.72106	5.71191
0.32225	5.81919	5.72072	5.71111
0.3225	5.82178	5.71979	5.70883
0.32275	5.82165	5.72319	5.70976
0.323	5.82591	5.72302	5.70947
0.32325	5.80439	5.72454	5.70632
0.3235	5.80872	5.72204	5.70532
0.32375	5.82424	5.72382	5.70597
0.324	5.81795	5.72506	5.70558
0.32425	5.81243	5.72572	5.70536
0.3245	5.81403	5.72278	5.70661
0.32475	5.81641	5.71963	5.70518
0.325	5.80715	5.71968	5.70646
0.32525	5.82392	5.71951	5.70612
0.3255	5.8016	5.71955	5.70619
0.32575	5.80532	5.72046	5.71013
0.326	5.82911	5.71926	5.70901
0.32625	5.83639	5.72167	5.70712
0.3265	5.81913	5.72191	5.70746
0.32675	5.83764	5.7268	5.70753
0.327	5.82242	5.72082	5.70664
0.32725	5.81398	5.71952	5.70542
0.3275	5.82673	5.72307	5.70649
0.32775	5.81856	5.72011	5.70598
0.328	5.81889	5.72022	5.70547
0.32825	5.81187	5.72484	5.70657
0.3285	5.809	5.72694	5.7077
0.32875	5.81518	5.72059	5.70602
0.329	5.82406	5.72287	5.70717
0.32925	5.80626	5.72514	5.70785
0.3295	5.81091	5.72289	5.70908
0.32975	5.82693	5.72557	5.71211
0.33	5.81008	5.72303	5.71027
0.33025	5.81881	5.72616	5.71087
0.3305	5.81226	5.72457	5.71103
0.33075	5.81825	5.71998	5.7117
0.331	5.81943	5.72308	5.71011
0.33125	5.81647	5.71911	5.71032
0.3315	5.81551	5.72071	5.71035
0.33175	5.82727	5.7226	5.70936
0.332	5.82253	5.72512	5.71136
0.33225	5.80853	5.7235	5.71272
0.3325	5.80379	5.72111	5.71345
0.33275	5.81956	5.72595	5.71336
0.333	5.82187	5.72172	5.71464
0.33325	5.82582	5.72444	5.71463
0.3335	5.81503	5.72639	5.71377
0.33375	5.82093	5.72449	5.71353
0.334	5.79551	5.72488	5.71331
0.33425	5.81638	5.72056	5.71268
0.3345	5.82138	5.72259	5.71241
0.33475	5.8042	5.72424	5.71062
0.335	5.83048	5.72375	5.70705
0.33525	5.81428	5.72492	5.70693
0.3355	5.80941	5.72165	5.70545
0.33575	5.81252	5.72484	5.70482
0.336	5.83725	5.72529	5.70557
0.33625	5.82521	5.72389	5.70572
0.3365	5.81251	5.7231	5.70804
0.33675	5.81938	5.71967	5.71089
0.337	5.81087	5.72193	5.71185
0.33725	5.81834	5.72032	5.70991
0.3375	5.82181	5.72182	5.7117
0.33775	5.81062	5.71804	5.71165
0.338	5.80515	5.72201	5.71146
0.33825	5.80585	5.72059	5.71142
0.3385	5.81259	5.71655	5.71043
0.33875	5.83112	5.7215	5.70863
0.339	5.82291	5.72029	5.70864
0.33925	5.80392	5.72525	5.70768
0.3395	5.81252	5.72113	5.70753
0.33975	5.81344	5.72225	5.70883
0.34	5.81128	5.72402	5.71044
0.34025	5.81093	5.72158	5.71016
0.3405	5.83255	5.72427	5.71313
0.34075	5.79473	5.72429	5.71397
0.341	5.8149	5.72441	5.71307
0.34125	5.79823	5.72328	5.71325
0.3415	5.83157	5.71931	5.71171
0.34175	5.82391	5.7234	5.70807
0.342	5.82431	5.72501	5.708
0.34225	5.81649	5.7212	5.70711
0.3425	5.80979	5.71929	5.70658
0.34275	5.81535	5.72262	5.70702
0.343	5.81758	5.72124	5.70717
0.34325	5.82226	5.72066	5.70538
0.3435	5.83174	5.72334	5.70585
0.34375	5.81477	5.72168	5.70916
0.344	5.80025	5.72363	5.70955
0.34425	5.81229	5.72451	5.70717
0.3445	5.79843	5.72226	5.70843
0.34475	5.83343	5.72462	5.70616
0.345	5.81717	5.72233	5.70382
0.34525	5.82294	5.72334	5.70234
0.3455	5.82806	5.7201	5.70038
0.34575	5.81037	5.72351	5.70182
0.346	5.82252	5.72508	5.70296
0.34625	5.81676	5.72342	5.70314
0.3465	5.80704	5.72587	5.70572
0.34675	5.79892	5.72195	5.70737
0.347	5.80448	5.72147	5.70739
0.34725	5.82641	5.72638	5.70694
0.3475	5.82329	5.72239	5.70998
0.34775	5.82248	5.7196	5.71214
0.348	5.82409	5.72139	5.71061
0.34825	5.8197	5.72139	5.70776
0.3485	5.81786	5.72413	5.7061
0.34875	5.81029	5.72587	5.70192
0.349	5.81962	5.72153	5.70134
0.34925	5.80595	5.72279	5.70132
0.3495	5.82778	5.71864	5.70348
0.34975	5.81694	5.72375	5.7056
0.35	5.82452	5.71948	5.70649
0.35025	5.82179	5.72142	5.70865
0.3505	5.81061	5.72246	5.71102
0.35075	5.81255	5.72186	5.71137
0.351	5.80608	5.72089	5.71109
0.35125	5.80208	5.72136	5.71311
0.3515	5.83402	5.7206	5.71637
0.35175	5.81203	5.72213	5.71531
0.352	5.809	5.72384	5.71404
0.35225	5.80811	5.71884	5.71072
0.3525	5.80648	5.72254	5.70977
0.35275	5.78724	5.72208	5.71071
0.353	5.80727	5.72282	5.71316
0.35325	5.79087	5.72274	5.71366
0.3535	5.7957	5.72269	5.71613
0.35375	5.82432	5.7236	5.71607
0.354	5.82572	5.72605	5.7156
0.35425	5.82027	5.72472	5.71542
0.3545	5.82221	5.72117	5.71364
0.35475	5.83348	5.7196	5.71291
0.355	5.81621	5.72457	5.71299
0.35525	5.81421	5.72211	5.7143
0.3555	5.81183	5.72308	5.71508
0.35575	5.82342	5.72411	5.71415
0.356	5.81115	5.72507	5.71358
0.35625	5.82206	5.72193	5.71383
0.3565	5.81962	5.72222	5.71536
0.35675	5.8203	5.72476	5.71798
0.357	5.80715	5.71919	5.71751
0.35725	5.79854	5.7233	5.71767
0.3575	5.80172	5.72155	5.71813
0.35775	5.82429	5.72176	5.71652
0.358	5.80486	5.72228	5.71352
0.35825	5.80154	5.72492	5.71217
0.3585	5.81924	5.72165	5.70993
0.35875	5.82919	5.72482	5.71032
0.359	5.81562	5.72468	5.70908
0.35925	5.81602	5.72381	5.70838
0.3595	5.80735	5.72081	5.70779
0.35975	5.81387	5.72038	5.70591
0.36	5.82185	5.72702	5.70662
0.36025	5.81294	5.72473	5.70513
0.3605	5.81183	5.72485	5.70361
0.36075	5.81944	5.72245	5.70416
0.361	5.83229	5.72383	5.70373
0.36125	5.8203	5.72398	5.70252
0.3615	5.79828	5.72273	5.70223
0.36175	5.80843	5.71967	5.70169
0.362	5.81896	5.7196	5.69937
0.36225	5.80911	5.71899	5.70127
0.3625	5.81917	5.71895	5.70483
0.36275	5.80284	5.72254	5.70699
0.363	5.82877	5.7245	5.70844
0.36325	5.83061	5.72413	5.71056
0.3635	5.80983	5.7247	5.71128
0.36375	5.836	5.72099	5.71349
0.364	5.81386	5.72276	5.71566
0.36425	5.80567	5.72167	5.7146
0.3645	5.80605	5.72537	5.71516
0.36475	5.80917	5.72463	5.71467
0.365	5.84676	5.71883	5.7131
0.36525	5.82434	5.72032	5.71009
0.3655	5.81878	5.72372	5.70949
0.36575	5.81346	5.72429	5.7063
0.366	5.82384	5.7211	5.70117
0.36625	5.80506	5.7236	5.70181
0.3665	5.82489	5.72149	5.70098
0.36675	5.80543	5.7228	5.70044
0.367	5.81397	5.72255	5.69984
0.36725	5.79342	5.72638	5.69816
0.3675	5.81685	5.72317	5.69857
0.36775	5.8061	5.72095	5.70121
0.368	5.82093	5.72062	5.70194
0.36825	5.81455	5.72523	5.70337
0.3685	5.84319	5.725	5.70472
0.36875	5.81179	5.72457	5.70585
0.369	5.8176	5.71928	5.70646
0.36925	5.80806	5.72514	5.70805
0.3695	5.81722	5.71961	5.70786
0.36975	5.8275	5.72505	5.70611
0.37	5.81206	5.72153	5.70553
0.37025	5.81702	5.72103	5.70817
0.3705	5.81184	5.71869	5.70816
0.37075	5.82219	5.72308	5.70949
0.371	5.80111	5.72167	5.7072
0.37125	5.82265	5.72331	5.70774
0.3715	5.81495	5.72062	5.71058
0.37175	5.81383	5.72086	5.71078
0.372	5.81416	5.72432	5.71189
0.37225	5.81405	5.72405	5.71074
0.3725	5.81074	5.72333	5.70821
0.37275	5.81913	5.72288	5.70641
0.373	5.81522	5.72324	5.7046
0.37325	5.80099	5.72428	5.70314
0.3735	5.81666	5.72134	5.70125
0.37375	5.81384	5.72258	5.70135
0.374	5.82192	5.72077	5.70158
0.37425	5.82474	5.72178	5.70321
0.3745	5.82386	5.72174	5.70342
0.37475	5.8001	5.72051	5.70201
0.375	5.81632	5.72147	5.70232
0.37525	5.81472	5.72131	5.70485
0.3755	5.8182	5.72162	5.70613
0.37575	5.81212	5.72029	5.70856
0.376	5.81837	5.72434	5.71106
0.37625	5.80616	5.72251	5.71003
0.3765	5.81723	5.72262	5.71006
0.37675	5.81017	5.72451	5.71013
0.377	5.83153	5.72317	5.71271
0.37725	5.82038	5.72453	5.71273
0.3775	5.82179	5.72381	5.71425
0.37775	5.81985	5.72446	5.71579
0.378	5.82895	5.72619	5.71648
0.37825	5.81518	5.72395	5.72059
0.3785	5.80317	5.7222	5.71978
0.37875	5.81394	5.72497	5.71935
0.379	5.81758	5.72044	5.71841
0.37925	5.79268	5.72357	5.71759
0.3795	5.81088	5.72325	5.71707
0.37975	5.81553	5.72151	5.71577
0.38	5.81232	5.71922	5.713
0.38025	5.81438	5.72524	5.71024
0.3805	5.81604	5.72235	5.70775
0.38075	5.83243	5.72324	5.70625
0.381	5.81896	5.72361	5.70606
0.38125	5.80892	5.72016	5.70274
0.3815	5.82334	5.72458	5.70372
0.38175	5.81657	5.72398	5.70492
0.382	5.81295	5.72397	5.7055
0.38225	5.82033	5.72544	5.71029
0.3825	5.83439	5.72648	5.71079
0.38275	5.82497	5.72024	5.71336
0.383	5.83824	5.72193	5.71182
0.38325	5.8208	5.72541	5.71178
0.3835	5.80475	5.72624	5.71244
0.38375	5.79567	5.72401	5.71023
0.384	5.8169	5.72359	5.70955
0.38425	5.82676	5.72394	5.70928
0.3845	5.82159	5.72126	5.70881
0.38475	5.83092	5.72256	5.70869
0.385	5.81919	5.72234	5.70636
0.38525	5.82558	5.72057	5.706
0.3855	5.82411	5.72375	5.70985
0.38575	5.82781	5.72118	5.71017
0.386	5.82718	5.71995	5.70848
0.38625	5.82595	5.7188	5.71009
0.3865	5.81725	5.72362	5.71056
0.38675	5.82463	5.72447	5.71042
0.387	5.81835	5.71921	5.70934
0.38725	5.82052	5.72077	5.70867
0.3875	5.81431	5.72419	5.70977
0.38775	5.82198	5.72585	5.7086
0.388	5.79566	5.7218	5.70846
0.38825	5.8194	5.72612	5.70722
0.3885	5.81488	5.72293	5.70783
0.38875	5.81432	5.72017	5.70669
0.389	5.84047	5.72459	5.70555
0.38925	5.83083	5.72223	5.70663
0.3895	5.81514	5.72414	5.70795
0.38975	5.82247	5.72317	5.70652
0.39	5.82905	5.72467	5.70579
0.39025	5.81933	5.72272	5.70618
0.3905	5.81326	5.72089	5.7058
0.39075	5.81854	5.72356	5.7056
0.391	5.80836	5.72606	5.70584
0.39125	5.79733	5.71944	5.70535
0.3915	5.81353	5.7207	5.70749
0.39175	5.81855	5.72222	5.70825
0.392	5.82086	5.72462	5.70871
0.39225	5.8342	5.7216	5.7084
0.3925	5.80469	5.72185	5.70994
0.39275	5.81606	5.72125	5.71034
0.393	5.81024	5.72204	5.7099
0.39325	5.8127	5.7224	5.70974
0.3935	5.81977	5.72285	5.70952
0.39375	5.8132	5.72255	5.71024
0.394	5.80415	5.72448	5.71056
0.39425	5.81962	5.72169	5.71121
0.3945	5.82252	5.72311	5.70978
0.39475	5.79769	5.7238	5.70853
0.395	5.81718	5.72443	5.70567
0.39525	5.81872	5.7233	5.70431
0.3955	5.82133	5.72269	5.70454
0.39575	5.83949	5.72364	5.7041
0.396	5.81631	5.72249	5.70356
0.39625	5.81978	5.72129	5.7043
0.3965	5.81334	5.72413	5.70475
0.39675	5.83135	5.7237	5.70453
0.397	5.80687	5.7219	5.70292
0.39725	5.82881	5.72414	5.70339
0.3975	5.81359	5.71983	5.70447
0.39775	5.82228	5.72237	5.70648
0.398	5.82023	5.71984	5.70816
0.39825	5.81625	5.72349	5.7096
0.3985	5.80998	5.71714	5.70665
0.39875	5.8281	5.71959	5.70556
0.399	5.80644	5.72293	5.70278
0.39925	5.82379	5.72566	5.70273
0.3995	5.81733	5.722	5.70178
0.39975	5.82449	5.72539	5.70238
0.4	5.82051	5.72566	5.70282
0.40025	5.81004	5.71871	5.70398
0.4005	5.81433	5.723	5.70178
0.40075	5.80852	5.72128	5.70062
0.401	5.81691	5.72139	5.7
0.40125	5.81564	5.71882	5.70186
0.4015	5.81692	5.71972	5.70419
0.40175	5.8144	5.7214	5.70647
0.402	5.8228	5.72165	5.7064
0.40225	5.82132	5.72519	5.70693
0.4025	5.82872	5.72408	5.7071
0.40275	5.82942	5.71979	5.70688
0.403	5.82471	5.72075	5.70645
0.40325	5.82499	5.72436	5.70665
0.4035	5.82067	5.72172	5.70654
0.40375	5.81704	5.72475	5.70724
0.404	5.82143	5.72489	5.7079
0.40425	5.81098	5.7203	5.7073
0.4045	5.79834	5.72123	5.70612
0.40475	5.80649	5.72357	5.70478
0.405	5.82685	5.72602	5.70464
0.40525	5.82853	5.71973	5.70573
0.4055	5.8166	5.72079	5.70564
0.40575	5.82016	5.72248	5.70584
0.406	5.81113	5.72144	5.70451
0.40625	5.8267	5.72587	5.7047
0.4065	5.81816	5.72761	5.70247
0.40675	5.82559	5.72466	5.70096
0.407	5.81392	5.72207	5.70174
0.40725	5.79191	5.7248	5.70191
0.4075	5.82543	5.72406	5.70145
0.40775	5.82811	5.72559	5.7004
0.408	5.8198	5.72043	5.70035
0.40825	5.81221	5.71966	5.6992
0.4085	5.80992	5.71994	5.69894
0.40875	5.81401	5.72237	5.69829
0.409	5.81086	5.72113	5.70179
0.40925	5.82179	5.72	5.70365
0.4095	5.81832	5.72394	5.7056
0.40975	5.82917	5.72478	5.70811
0.41	5.82557	5.7219	5.70985
0.41025	5.81342	5.72253	5.71196
0.4105	5.81898	5.72073	5.71278
0.41075	5.82102	5.72078	5.71479
0.411	5.81256	5.72296	5.71538
0.41125	5.82213	5.72177	5.71482
0.4115	5.82078	5.72365	5.71377
0.41175	5.82486	5.72006	5.71258
0.412	5.81133	5.72306	5.7123
0.41225	5.82561	5.72399	5.71137
0.4125	5.82292	5.72578	5.71052
0.41275	5.80748	5.72134	5.71136
0.413	5.81081	5.72559	5.71318
0.41325	5.80272	5.72251	5.71196
0.4135	5.82986	5.72522	5.71026
0.41375	5.81807	5.72301	5.70874
0.414	5.84133	5.72007	5.70891
0.41425	5.83391	5.72509	5.70773
0.4145	5.81821	5.72304	5.70601
0.41475	5.79849	5.72052	5.70486
0.415	5.82319	5.726	5.70545
0.41525	5.82183	5.72198	5.70575
0.4155	5.81427	5.72215	5.70593
0.41575	5.81825	5.72353	5.70779
0.416	5.82495	5.72232	5.70856
0.41625	5.82562	5.72194	5.70958
0.4165	5.8151	5.72531	5.71074
0.41675	5.81034	5.72178	5.71199
0.417	5.82244	5.72202	5.71182
0.41725	5.81443	5.72223	5.71006
0.4175	5.81433	5.72397	5.70754
0.41775	5.82183	5.72354	5.70656
0.418	5.8351	5.72092	5.70584
0.41825	5.80551	5.72267	5.70264
0.4185	5.82397	5.72294	5.70358
0.41875	5.8169	5.72202	5.704
0.419	5.81069	5.72456	5.70541
0.41925	5.82443	5.72345	5.70445
0.4195	5.83331	5.7254	5.70615
0.41975	5.82369	5.72174	5.71013
0.42	5.81911	5.72539	5.71051
0.42025	5.80466	5.72206	5.71195
0.4205	5.80766	5.71903	5.71354
0.42075	5.81844	5.72036	5.71345
0.421	5.83916	5.71978	5.71226
0.42125	5.82936	5.72062	5.71349
0.4215	5.82812	5.72606	5.71395
0.42175	5.81216	5.72368	5.71324
0.422	5.82134	5.72529	5.71212
0.42225	5.81482	5.72296	5.71037
0.4225	5.82541	5.72214	5.71186
0.42275	5.83303	5.72081	5.71198
0.423	5.82638	5.72219	5.71237
0.42325	5.83791	5.72481	5.7125
0.4235	5.81221	5.72587	5.7148
0.42375	5.82666	5.72317	5.71473
0.424	5.83734	5.72529	5.71395
0.42425	5.81547	5.72509	5.71341
0.4245	5.8088	5.72381	5.7138
0.42475	5.80519	5.72392	5.71162
0.425	5.80654	5.72318	5.71068
0.42525	5.81401	5.72114	5.71287
0.4255	5.82321	5.72522	5.71208
0.42575	5.82043	5.72312	5.71303
0.426	5.8151	5.72141	5.71285
0.42625	5.8237	5.72032	5.71269
0.4265	5.82759	5.72185	5.71471
0.42675	5.8244	5.72371	5.71532
0.427	5.81681	5.72079	5.71353
0.42725	5.81796	5.72208	5.71189
0.4275	5.82137	5.72234	5.71103
0.42775	5.81626	5.72303	5.70845
0.428	5.81164	5.71999	5.70775
0.42825	5.82365	5.72149	5.70624
0.4285	5.83168	5.72231	5.70551
0.42875	5.83431	5.72291	5.70588
0.429	5.82648	5.72312	5.70702
0.42925	5.81572	5.7213	5.70917
0.4295	5.83743	5.72075	5.7097
0.42975	5.81967	5.72322	5.7114
0.43	5.80132	5.725	5.71071
0.43025	5.81412	5.72668	5.71154
0.4305	5.82834	5.72173	5.71093
0.43075	5.82773	5.72215	5.70891
0.431	5.80314	5.72394	5.70674
0.43125	5.84048	5.72188	5.7051
0.4315	5.80874	5.72278	5.70483
0.43175	5.81339	5.72291	5.70406
0.432	5.81767	5.72502	5.70442
0.43225	5.81584	5.72239	5.70369
0.4325	5.82224	5.72312	5.70531
0.43275	5.80914	5.72184	5.70835
0.433	5.80756	5.72634	5.70931
0.43325	5.82453	5.72357	5.70917
0.4335	5.83272	5.72122	5.70918
0.43375	5.83793	5.72413	5.70813
0.434	5.81249	5.72183	5.70833
0.43425	5.79908	5.72366	5.70871
0.4345	5.8226	5.72305	5.70754
0.43475	5.83313	5.72512	5.70649
0.435	5.82635	5.72415	5.70668
0.43525	5.8204	5.72279	5.70813
0.4355	5.81358	5.72364	5.70983
0.43575	5.80601	5.72199	5.71075
0.436	5.8072	5.72216	5.71096
0.43625	5.80732	5.72345	5.71196
0.4365	5.80372	5.72177	5.71391
0.43675	5.8184	5.72267	5.71459
0.437	5.81969	5.72442	5.71405
0.43725	5.80523	5.72103	5.7125
0.4375	5.80458	5.72257	5.71148
0.43775	5.82149	5.71996	5.70783
0.438	5.83341	5.72545	5.7073
0.43825	5.8164	5.72473	5.7063
0.4385	5.81269	5.72234	5.70422
0.43875	5.80996	5.72283	5.70198
0.439	5.83008	5.72262	5.70164
0.43925	5.8274	5.72148	5.70317
0.4395	5.81464	5.72368	5.70402
0.43975	5.8271	5.72018	5.70569
0.44	5.83243	5.7242	5.70677
0.44025	5.82322	5.7235	5.70773
0.4405	5.80937	5.72311	5.70946
0.44075	5.81555	5.72109	5.70984
0.441	5.82294	5.72359	5.71089
0.44125	5.83922	5.72292	5.71061
0.4415	5.8311	5.72228	5.70947
0.44175	5.82105	5.71805	5.70784
0.442	5.8045	5.71924	5.70744
0.44225	5.82689	5.72328	5.70569
0.4425	5.83149	5.722	5.70255
0.44275	5.80865	5.72318	5.70176
0.443	5.83832	5.71982	5.70055
0.44325	5.82863	5.71946	5.70224
0.4435	5.81525	5.72189	5.70355
0.44375	5.82763	5.72567	5.7057
0.444	5.83614	5.72108	5.70604
0.44425	5.83102	5.72084	5.70701
0.4445	5.8077	5.72482	5.70973
0.44475	5.81239	5.72279	5.71015
0.445	5.82686	5.72047	5.71322
0.44525	5.81002	5.72221	5.71389
0.4455	5.81228	5.72233	5.71428
0.44575	5.80273	5.72217	5.71441
0.446	5.80171	5.72482	5.71196
0.44625	5.82652	5.72359	5.70815
0.4465	5.83063	5.72271	5.70649
0.44675	5.83987	5.72226	5.70618
0.447	5.81727	5.72245	5.7043
0.44725	5.81211	5.72071	5.70436
0.4475	5.81579	5.72273	5.70415
0.44775	5.81075	5.72606	5.70389
0.448	5.81834	5.72237	5.70335
0.44825	5.82185	5.7232	5.70493
0.4485	5.82987	5.72275	5.70616
0.44875	5.82057	5.72765	5.70673
0.449	5.82809	5.72185	5.70837
0.44925	5.8085	5.72337	5.70861
0.4495	5.81386	5.7217	5.70937
0.44975	5.80499	5.72345	5.70855
0.45	5.80879	5.72498	5.70611
0.45025	5.80985	5.72235	5.70425
0.4505	5.81827	5.72441	5.70659
0.45075	5.81461	5.72398	5.70539
0.451	5.82322	5.7261	5.70473
0.45125	5.82969	5.72679	5.70241
0.4515	5.83608	5.72509	5.70293
0.45175	5.81381	5.72397	5.70189
0.452	5.825	5.72751	5.70239
0.45225	5.79929	5.72631	5.70341
0.4525	5.83876	5.72289	5.70381
0.45275	5.82898	5.72243	5.70622
0.453	5.82652	5.72322	5.70859
0.45325	5.83346	5.72564	5.7111
0.4535	5.80063	5.72192	5.71387
0.45375	5.80945	5.72225	5.71344
0.454	5.82599	5.72222	5.71364
0.45425	5.82554	5.72533	5.71386
0.4545	5.82124	5.72513	5.71671
0.45475	5.80363	5.72151	5.71556
0.455	5.80424	5.72073	5.71517
0.45525	5.82082	5.72087	5.71289
0.4555	5.82849	5.72346	5.71162
0.45575	5.80686	5.72599	5.70698
0.456	5.81673	5.72423	5.70589
0.45625	5.82253	5.72249	5.7036
0.4565	5.82186	5.72047	5.70224
0.45675	5.8284	5.7221	5.70217
0.457	5.82204	5.72148	5.7005
0.45725	5.82249	5.72436	5.70059
0.4575	5.82508	5.718	5.70014
0.45775	5.81776	5.72169	5.69929
0.458	5.82731	5.72318	5.69961
0.45825	5.81778	5.72158	5.70171
0.4585	5.80596	5.72538	5.70538
0.45875	5.81908	5.72245	5.70782
0.459	5.84046	5.72037	5.70884
0.45925	5.82617	5.72261	5.70974
0.4595	5.82538	5.72317	5.70889
0.45975	5.8194	5.72128	5.70658
0.46	5.83581	5.72433	5.70608
0.46025	5.83127	5.7202	5.70498
0.4605	5.82088	5.72169	5.70482
0.46075	5.82285	5.7246	5.70352
0.461	5.82487	5.72513	5.7017
0.46125	5.83486	5.72209	5.70241
0.4615	5.83234	5.71922	5.70256
0.46175	5.83544	5.72117	5.70461
0.462	5.82019	5.72023	5.70628
0.46225	5.80942	5.721	5.70935
0.4625	5.82278	5.7225	5.7102
0.46275	5.81949	5.72054	5.7105
0.463	5.81004	5.72265	5.70847
0.46325	5.81548	5.72537	5.70716
0.4635	5.81827	5.72344	5.70669
0.46375	5.83723	5.7206	5.70526
0.464	5.8238	5.72257	5.70533
0.46425	5.80963	5.72468	5.706
0.4645	5.82041	5.72052	5.70637
0.46475	5.80376	5.72124	5.70572
0.465	5.80597	5.71973	5.70612
0.46525	5.8097	5.72043	5.70806
0.4655	5.82638	5.72185	5.70953
0.46575	5.80624	5.72324	5.70957
0.466	5.82047	5.72283	5.7085
0.46625	5.80536	5.72402	5.70978
0.4665	5.83099	5.72255	5.7094
0.46675	5.82259	5.71995	5.70647
0.467	5.82145	5.72662	5.7037
0.46725	5.82201	5.72514	5.70314
0.4675	5.82136	5.72137	5.70379
0.46775	5.81306	5.72259	5.7024
0.468	5.82239	5.71882	5.70199
0.46825	5.82652	5.72247	5.70271
0.4685	5.83131	5.72036	5.70362
0.46875	5.84086	5.72114	5.70376
0.469	5.80512	5.72268	5.70507
0.46925	5.81711	5.72469	5.70374
0.4695	5.80978	5.71912	5.7028
0.46975	5.81219	5.72195	5.70033
0.47	5.82004	5.72392	5.70077
0.47025	5.80976	5.72136	5.7034
0.4705	5.81551	5.72363	5.70433
0.47075	5.82604	5.71921	5.70343
0.471	5.81595	5.72127	5.70285
0.47125	5.82022	5.72113	5.70324
0.4715	5.80953	5.72105	5.70492
0.47175	5.81353	5.7224	5.7031
0.472	5.83147	5.7225	5.70209
0.47225	5.80945	5.72056	5.7017
0.4725	5.82162	5.72165	5.70096
0.47275	5.83339	5.72286	5.69922
0.473	5.81053	5.72298	5.69876
0.47325	5.82279	5.72127	5.6978
0.4735	5.81392	5.72261	5.70042
0.47375	5.81542	5.72347	5.70117
0.474	5.82715	5.72521	5.70457
0.47425	5.8341	5.7214	5.70655
0.4745	5.81444	5.72008	5.7082
0.47475	5.82042	5.72356	5.7073
0.475	5.80751	5.72469	5.70691
0.47525	5.82601	5.72233	5.70922
0.4755	5.8255	5.721	5.7089
0.47575	5.80944	5.72255	5.70453
0.476	5.8249	5.72391	5.70405
0.47625	5.8365	5.72084	5.70395
0.4765	5.80631	5.72324	5.70306
0.47675	5.80129	5.72065	5.70097
0.477	5.81182	5.72474	5.70478
0.47725	5.81769	5.72536	5.70938
0.4775	5.81756	5.72466	5.71327
0.47775	5.81221	5.7247	5.71442
0.478	5.82776	5.72629	5.71528
0.47825	5.83166	5.7234	5.71354
0.4785	5.81036	5.72588	5.71308
0.47875	5.82386	5.72301	5.7114
0.479	5.81809	5.72404	5.71064
0.47925	5.8042	5.72517	5.70843
0.4795	5.81148	5.72579	5.70593
0.47975	5.82886	5.72444	5.70499
0.48	5.82296	5.72298	5.70533
0.48025	5.83715	5.72443	5.70393
0.4805	5.82019	5.7288	5.7039
0.48075	5.82449	5.72411	5.70504
0.481	5.81796	5.72641	5.70911
0.48125	5.83362	5.723	5.71043
0.4815	5.82615	5.72304	5.71023
0.48175	5.82664	5.72506	5.70853
0.482	5.80895	5.7225	5.70679
0.48225	5.81722	5.72401	5.70706
0.4825	5.80642	5.7223	5.70629
0.48275	5.80561	5.72246	5.70333
0.483	5.83001	5.72065	5.70139
0.48325	5.81422	5.72382	5.69995
0.4835	5.82983	5.72332	5.70057
0.48375	5.80745	5.72174	5.69986
0.484	5.83501	5.721	5.69865
0.48425	5.82689	5.7257	5.69816
0.4845	5.81538	5.72154	5.69986
0.48475	5.82768	5.72553	5.70128
0.485	5.81908	5.72322	5.70149
0.48525	5.82251	5.72078	5.70023
0.4855	5.83183	5.72131	5.69962
0.48575	5.83812	5.72281	5.69754
0.486	5.82299	5.72004	5.70156
0.48625	5.8379	5.72189	5.70328
0.4865	5.83202	5.72289	5.70406
0.48675	5.81968	5.72178	5.70454
0.487	5.83415	5.7249	5.70566
0.48725	5.81017	5.72107	5.70773
0.4875	5.82177	5.72243	5.70789
0.48775	5.8297	5.7244	5.70791
0.488	5.81511	5.71858	5.70719
0.48825	5.83506	5.72332	5.70762
0.4885	5.82552	5.72511	5.70832
0.48875	5.83078	5.72122	5.7087
0.489	5.81837	5.72341	5.70783
0.48925	5.81927	5.72592	5.7066
0.4895	5.80733	5.72238	5.70651
0.48975	5.82661	5.7238	5.70715
0.49	5.81509	5.72001	5.70932
0.49025	5.80584	5.72324	5.70818
0.4905	5.81307	5.72771	5.70926
0.49075	5.84103	5.72318	5.70767
0.491	5.81037	5.72522	5.70646
0.49125	5.82988	5.72092	5.70653
0.4915	5.81738	5.72326	5.70431
0.49175	5.82457	5.72446	5.70312
0.492	5.82629	5.72169	5.70265
0.49225	5.82084	5.72379	5.70181
0.4925	5.82938	5.72303	5.7023
0.49275	5.80805	5.72138	5.70179
0.493	5.79349	5.72289	5.70196
0.49325	5.81306	5.72201	5.70167
0.4935	5.81506	5.72284	5.70056
0.49375	5.82034	5.72338	5.70142
0.494	5.80625	5.72654	5.70102
0.49425	5.82231	5.72303	5.70357
0.4945	5.79385	5.72071	5.70439
0.49475	5.81558	5.72136	5.70394
0.495	5.8294	5.72253	5.70484
0.49525	5.80274	5.72075	5.70633
0.4955	5.81308	5.72171	5.70669
0.49575	5.81341	5.72259	5.70872
0.496	5.81723	5.7239	5.70962
0.49625	5.82283	5.72458	5.70987
0.4965	5.79815	5.7205	5.71124
0.49675	5.8236	5.72174	5.70975
0.497	5.83163	5.72323	5.70843
0.49725	5.81519	5.71941	5.70704
0.4975	5.81876	5.7201	5.70612
0.49775	5.8012	5.72217	5.70816
0.498	5.83089	5.72492	5.7094
0.49825	5.82683	5.72585	5.70944
0.4985	5.84213	5.72231	5.70943
0.49875	5.8179	5.7255	5.70938
0.499	5.82448	5.72572	5.70928
0.49925	5.8548	5.72368	5.70913
0.4995	5.82235	5.72013	5.70894
0.49975	5.83967	5.72527	5.7087
[truncated: 1 more rows]

## Sheet: Fig. 5b
time (s)
0.4	5.81874
0.8	5.84141
1.2	5.85601
1.6	5.86512
2	5.87138
2.4	5.88091
2.8	5.88614
3.2	5.89242
3.6	5.89529
4	5.89836
4.4	5.90481
4.8	5.9094
5.2	5.91188
5.6	5.91161
6	5.91283
6.4	5.91442
6.8	5.92042
7.2	5.92056
7.6	5.92219
8	5.92606
8.4	5.9287
8.8	5.92961
9.2	5.9315
9.6	5.93134
10	5.93292
10.4	5.93361
10.8	5.93499
11.2	5.93664
11.6	5.94018
12	5.94097
12.4	5.94241
12.8	5.94278
13.2	5.94373
13.6	5.94837
14	5.94881
14.4	5.94967
14.8	5.95161
15.2	5.94962
15.6	5.95183
16	5.9547
16.4	5.95566
16.8	5.95531
17.2	5.95926
17.6	5.96138
18	5.96391
18.4	5.96483
18.8	5.96706
19.2	5.96864
19.6	5.96736
20	5.96653
20.4	5.97017
20.8	5.97115
21.2	5.97461
21.6	5.97376
22	5.97776
22.4	5.98092
22.8	5.98005
23.2	5.98108
23.6	5.9826
24	5.98571
24.4	5.98249
24.8	5.98167
25.2	5.98254
25.6	5.9838
26	5.98298
26.4	5.98233
26.8	5.98533
27.2	5.98603
27.6	5.98738
28	5.98902
28.4	5.99041
28.8	5.99
29.2	5.99231
29.6	5.9907
30	5.991
30.4	5.99335
30.8	5.99414
31.2	5.9969
31.6	6.00095
32	6.00011
32.4	6.0027
32.8	6.00471
33.2	6.00469
33.6	6.0064
34	6.00742
34.4	6.00832
34.8	6.00816
35.2	6.00811
35.6	6.01285
36	6.0121
36.4	6.01424
36.8	6.01351
37.2	6.01431
37.6	6.01303
38	6.01742
38.4	6.01773
38.8	6.01949
39.2	6.01709
39.6	6.01794
40	6.02078
40.4	6.02268
40.8	6.02776
41.2	6.02714
41.6	6.02731
42	6.02849
42.4	6.02899
42.8	6.02839
43.2	6.03103
43.6	6.03556
44	6.03465
44.4	6.03736
44.8	6.04085
45.2	6.04237
45.6	6.042
46	6.04706
46.4	6.04962
46.8	6.04651
47.2	6.04213
47.6	6.04033
48	6.04751
48.4	6.0468
48.8	6.04699
49.2	6.04805
49.6	6.0477
50	6.05034
50.4	6.04861
50.8	6.04892
51.2	6.05133
51.6	6.05062
52	6.04965
52.4	6.04843
52.8	6.04795
53.2	6.04856
53.6	6.04838
54	6.04955
54.4	6.04875
54.8	6.04874
55.2	6.04991
55.6	6.05198
56	6.05003
56.4	6.05212
56.8	6.05374
57.2	6.05379
57.6	6.05312
58	6.05561
58.4	6.05615
58.8	6.05947
59.2	6.06012
59.6	6.06203
60	6.06172
60.4	6.05957
60.8	6.06252
61.2	6.06105
61.6	6.05816
62	6.05853
62.4	6.06105
62.8	6.06213
63.2	6.06168
63.6	6.06248
64	6.06418
64.4	6.06577
64.8	6.0656
65.2	6.06563
65.6	6.06562
66	6.06801
66.4	6.06713
66.8	6.06871
67.2	6.06804
67.6	6.06693
68	6.06829
68.4	6.06846
68.8	6.06519
69.2	6.06386
69.6	6.06626
70	6.06833
70.4	6.07241
70.8	6.06973
71.2	6.06921
71.6	6.07188
72	6.07229
72.4	6.07186
72.8	6.07235
73.2	6.07137
73.6	6.07106
74	6.07132
74.4	6.07811
74.8	6.0775
75.2	6.07948
75.6	6.07939
76	6.08224
76.4	6.081
76.8	6.08241
77.2	6.08364
77.6	6.08543
78	6.08757
78.4	6.08587
78.8	6.08232
79.2	6.08348
79.6	6.08249
80	6.0834
80.4	6.08263
80.8	6.08027
81.2	6.08255
81.6	6.08046
82	6.08335
82.4	6.08254
82.8	6.08349
83.2	6.08376
83.6	6.08486
84	6.08788
84.4	6.08958
84.8	6.08705
85.2	6.0892
85.6	6.08859
86	6.08632
86.4	6.08809
86.8	6.08677
87.2	6.08826
87.6	6.08788
88	6.0894
88.4	6.08992
88.8	6.08959
89.2	6.08952
89.6	6.08632
90	6.08779
90.4	6.0858
90.8	6.0876
91.2	6.08822
91.6	6.08991
92	6.09083
92.4	6.09086
92.8	6.0922
93.2	6.09179
93.6	6.09135
94	6.09396
94.4	6.0933
94.8	6.09773
95.2	6.09677
95.6	6.09609
96	6.09843
96.4	6.09844
96.8	6.09916
97.2	6.10028
97.6	6.09743
98	6.09975
98.4	6.09827
98.8	6.09961
99.2	6.09999
99.6	6.09851
100	6.09938
100.4	6.10079
100.8	6.10351
101.2	6.10354
101.6	6.10148
102	6.10381
102.4	6.10071
102.8	6.10183
103.2	6.10123
103.6	6.10397
104	6.10452
104.4	6.10555
104.8	6.10587
105.2	6.10672
105.6	6.10666
106	6.10808
106.4	6.10981
106.8	6.1115
107.2	6.10937
107.6	6.10997
108	6.11228
108.4	6.10979
108.8	6.10765
109.2	6.10853
109.6	6.11169
110	6.11114
110.4	6.10995
110.8	6.11024
111.2	6.10991
111.6	6.10824
112	6.11192
112.4	6.11265
112.8	6.11255
113.2	6.11442
113.6	6.11542
114	6.11545
114.4	6.11569
114.8	6.11416
115.2	6.11464
115.6	6.115
116	6.11532
116.4	6.11939
116.8	6.11969
117.2	6.12109
117.6	6.12681
118	6.13074
118.4	6.13105
118.8	6.13044
119.2	6.12852
119.6	6.12694
120	6.12954
120.4	6.12703
120.8	6.12867
121.2	6.13238
121.6	6.13272
122	6.13108
122.4	6.13032
122.8	6.13252
123.2	6.13331
123.6	6.13625
124	6.13591
124.4	6.13484
124.8	6.13506
125.2	6.13449
125.6	6.13227
126	6.13065
126.4	6.13402
126.8	6.13428
127.2	6.13373
127.6	6.13001
128	6.13274
128.4	6.13327
128.8	6.13224
129.2	6.13642
129.6	6.13788
130	6.13729
130.4	6.13578
130.8	6.13719
131.2	6.1373
131.6	6.14004
132	6.13966
132.4	6.13949
132.8	6.13924
133.2	6.14071
133.6	6.13909
134	6.13589
134.4	6.13534
134.8	6.13744
135.2	6.13688
135.6	6.14204
136	6.14335
136.4	6.1367
136.8	6.13535
137.2	6.13657
137.6	6.13894
138	6.13943
138.4	6.14185
138.8	6.13935
139.2	6.14159
139.6	6.14619
140	6.14434
140.4	6.14554
140.8	6.14448
141.2	6.14432
141.6	6.14041
142	6.1415
142.4	6.14189
142.8	6.14336
143.2	6.14165
143.6	6.14132
144	6.1422
144.4	6.1403
144.8	6.14096
145.2	6.14521
145.6	6.14513
146	6.14408
146.4	6.14515
146.8	6.14454
147.2	6.14501
147.6	6.1457
148	6.14567
148.4	6.14735
148.8	6.1489
149.2	6.14653
149.6	6.14744
150	6.14825
150.4	6.14849
150.8	6.14867
151.2	6.14886
151.6	6.14942
152	6.14975
152.4	6.15312
152.8	6.15019
153.2	6.15292
153.6	6.15607
154	6.15453
154.4	6.15653
154.8	6.15731
155.2	6.15734
155.6	6.15738
156	6.15739
156.4	6.15532
156.8	6.15494
157.2	6.15581
157.6	6.15671
158	6.15559
158.4	6.15482
158.8	6.15529
159.2	6.15573
159.6	6.15711
160	6.15963
160.4	6.15856
160.8	6.16053
161.2	6.16258
161.6	6.16228
162	6.16487
162.4	6.16342
162.8	6.16389
163.2	6.16737
163.6	6.16574
164	6.16725
164.4	6.16654
164.8	6.16692
165.2	6.16932
165.6	6.17015
166	6.17141
166.4	6.17076
166.8	6.17239
167.2	6.17071
167.6	6.17113
168	6.17094
168.4	6.16833
168.8	6.16589
169.2	6.16643
169.6	6.1685
170	6.16809
170.4	6.16723
170.8	6.17074
171.2	6.17025
171.6	6.17093
172	6.17052
172.4	6.1689
172.8	6.16942
173.2	6.16797
173.6	6.16651
174	6.16567
174.4	6.1656
174.8	6.16668
175.2	6.16665
175.6	6.16492
176	6.16604
176.4	6.16558
176.8	6.16696
177.2	6.1677
177.6	6.17201
178	6.17258
178.4	6.1737
178.8	6.17313
179.2	6.17306
179.6	6.17478
180	6.1774
180.4	6.17718
180.8	6.17578
181.2	6.17781
181.6	6.17604
182	6.18006
182.4	6.1812
182.8	6.17824
183.2	6.17457
183.6	6.17641
184	6.17703
184.4	6.17637
184.8	6.17358
185.2	6.17763
185.6	6.18074
186	6.17816
186.4	6.1803
186.8	6.17824
187.2	6.17772
187.6	6.17748
188	6.17993
188.4	6.18098
188.8	6.17989
189.2	6.18348
189.6	6.18014
190	6.18218
190.4	6.18208
190.8	6.18133
191.2	6.17925
191.6	6.18352
192	6.18296
192.4	6.18318
192.8	6.18457
193.2	6.18486
193.6	6.18114
194	6.18085
194.4	6.18198
194.8	6.18224
195.2	6.18307
195.6	6.18305
196	6.18301
196.4	6.18354
196.8	6.1849
197.2	6.1836
197.6	6.18453
198	6.18695
198.4	6.18534
198.8	6.18383
199.2	6.184
199.6	6.18538
200	6.18581
200.4	6.18631
200.8	6.18608
201.2	6.1881
201.6	6.18736
202	6.18839
202.4	6.18748
202.8	6.19005
203.2	6.18885
203.6	6.19011
204	6.1897
204.4	6.19174
204.8	6.19068
205.2	6.18745
205.6	6.18944
206	6.19042
206.4	6.19201
206.8	6.19135
207.2	6.19279
207.6	6.1927
208	6.19544
208.4	6.19497
208.8	6.19514
209.2	6.19539
209.6	6.19636
210	6.19644
210.4	6.19853
210.8	6.19908
211.2	6.19773
211.6	6.19995
212	6.20126
212.4	6.19993
212.8	6.19772
213.2	6.19723
213.6	6.19836
214	6.20027
214.4	6.19861
214.8	6.19982
215.2	6.19864
215.6	6.20105
216	6.20048
216.4	6.20212
216.8	6.20194
217.2	6.20154
217.6	6.20309
218	6.20106
218.4	6.20434
218.8	6.20516
219.2	6.20324
219.6	6.2033
220	6.20484
220.4	6.20589
220.8	6.20616
221.2	6.20451
221.6	6.20407
222	6.20282
222.4	6.20437
222.8	6.20257
223.2	6.20427
223.6	6.20481
224	6.204
224.4	6.2035
224.8	6.20444
225.2	6.20524
225.6	6.2055
226	6.20664
226.4	6.20754
226.8	6.2062
227.2	6.20753
227.6	6.20667
228	6.20862
228.4	6.2086
228.8	6.21016
229.2	6.21027
229.6	6.2106
230	6.21183
230.4	6.21386
230.8	6.21525
231.2	6.21249
231.6	6.21412
232	6.21565
232.4	6.21533
232.8	6.21543
233.2	6.21526
233.6	6.21563
234	6.21857
234.4	6.21706
234.8	6.2177
235.2	6.21686
235.6	6.21877
236	6.22078
236.4	6.21983
236.8	6.22087
237.2	6.22241
237.6	6.22148
238	6.22166
238.4	6.2213
238.8	6.22081
239.2	6.22385
239.6	6.22268
240	6.22141
240.4	6.22001
240.8	6.22024
241.2	6.21981
241.6	6.22174
242	6.22268
242.4	6.22394
242.8	6.22475
243.2	6.22542
243.6	6.22624
244	6.22403
244.4	6.222
244.8	6.22353
245.2	6.22231
245.6	6.22101
246	6.22251
246.4	6.22379
246.8	6.22436
247.2	6.22414
247.6	6.22544
248	6.22428
248.4	6.22623
248.8	6.22593
249.2	6.22433
249.6	6.22593
250	6.22341
250.4	6.22054
250.8	6.22517
251.2	6.22857
251.6	6.22863
252	6.22512
252.4	6.22365
252.8	6.2256
253.2	6.2248
253.6	6.2261
254	6.22514
254.4	6.22639
254.8	6.22633
255.2	6.22578
255.6	6.22598
256	6.22698
256.4	6.22899
256.8	6.22698
257.2	6.22613
257.6	6.22488
258	6.22841
258.4	6.23146
258.8	6.23137
259.2	6.23013
259.6	6.23078
260	6.2322
260.4	6.23172
260.8	6.23225
261.2	6.2347
261.6	6.23272
262	6.23041
262.4	6.23245
262.8	6.23417
263.2	6.23258
263.6	6.23335
264	6.23333
264.4	6.23513
264.8	6.23332
265.2	6.23484
265.6	6.2341
266	6.23561
266.4	6.23647
266.8	6.23752
267.2	6.2362
267.6	6.23886
268	6.23618
268.4	6.23402
268.8	6.23813
269.2	6.23827
269.6	6.23727
270	6.23583
270.4	6.23811
270.8	6.23772
271.2	6.23859
271.6	6.23935
272	6.24044
272.4	6.23952
272.8	6.24164
273.2	6.24335
273.6	6.24409
274	6.24457
274.4	6.24233
274.8	6.24236
275.2	6.24345
275.6	6.24338
276	6.24438
276.4	6.24108
276.8	6.24363
277.2	6.24397
277.6	6.24453
278	6.24496
278.4	6.24679
278.8	6.24931
279.2	6.24746
279.6	6.25015
280	6.25208
280.4	6.24929
280.8	6.24867
281.2	6.25129
281.6	6.25218
282	6.25193
282.4	6.25293
282.8	6.25489
283.2	6.25491
283.6	6.25757
284	6.25938
284.4	6.26095
284.8	6.25853
285.2	6.25619
285.6	6.25826
286	6.25943
286.4	6.25789
286.8	6.25669
287.2	6.2566
287.6	6.25917
288	6.25761
288.4	6.25972
288.8	6.25925
289.2	6.26091
289.6	6.26225
290	6.26379
290.4	6.26341
290.8	6.26676
291.2	6.26563
291.6	6.26756
292	6.26414
292.4	6.26559
292.8	6.26532
293.2	6.26381
293.6	6.26445
294	6.26651
294.4	6.26667
294.8	6.26905
295.2	6.27154
295.6	6.2689
296	6.26801
296.4	6.2707
296.8	6.27167
297.2	6.26941
297.6	6.27592
298	6.27481
298.4	6.27709
298.8	6.27981
299.2	6.27379
299.6	6.27389
300	6.27651
300.4	6.27843
300.8	6.27911
301.2	6.27882
301.6	6.27835
302	6.27821
302.4	6.28079
302.8	6.28081
303.2	6.28147
303.6	6.28193
304	6.28198
304.4	6.28279
304.8	6.28248
305.2	6.28549
305.6	6.28335
306	6.28464
306.4	6.28252
306.8	6.27806
307.2	6.28125
307.6	6.28531
308	6.28541
308.4	6.28769
308.8	6.28662
309.2	6.28763
309.6	6.28893
310	6.29018
310.4	6.28891
310.8	6.28241
311.2	6.28219
311.6	6.28174
312	6.28325
312.4	6.2859
312.8	6.28837
313.2	6.28874
313.6	6.28546
314	6.28436
314.4	6.28513
314.8	6.28724
315.2	6.28788
315.6	6.28834
316	6.2898
316.4	6.28674
316.8	6.28674
317.2	6.28893
317.6	6.29069
318	6.28795
318.4	6.28521
318.8	6.28921
319.2	6.29154
319.6	6.29283
320	6.29383
320.4	6.29407
320.8	6.29401
321.2	6.29528
321.6	6.29562
322	6.2976
322.4	6.30066
322.8	6.3016
323.2	6.29774
323.6	6.29527
324	6.29082
324.4	6.29363
324.8	6.29265
325.2	6.28885
325.6	6.28912
326	6.29284
326.4	6.2957
326.8	6.29357
327.2	6.29645
327.6	6.29421
328	6.29238
328.4	6.28907
328.8	6.29337
329.2	6.29231
329.6	6.29587
330	6.29711
330.4	6.29806
330.8	6.29661
331.2	6.29321
331.6	6.29261
332	6.29206
332.4	6.2928
332.8	6.29442
333.2	6.29184
333.6	6.29156
334	6.2931
334.4	6.29372
334.8	6.2924
335.2	6.29065
335.6	6.29243
336	6.29521
336.4	6.29393
336.8	6.29278
337.2	6.29409
337.6	6.29449
338	6.29299
338.4	6.29396
338.8	6.29625
339.2	6.29503
339.6	6.29592
340	6.29297
340.4	6.29325
340.8	6.2963
341.2	6.29691
341.6	6.29843
342	6.29662
342.4	6.29743
342.8	6.29915
343.2	6.2992
343.6	6.2982
344	6.29972
344.4	6.30163
344.8	6.30423
345.2	6.3021
345.6	6.30093
346	6.30263
346.4	6.30182
346.8	6.30041
347.2	6.30325
347.6	6.30308
348	6.30296
348.4	6.30316
348.8	6.30387
349.2	6.30386
349.6	6.30188
350	6.30427
350.4	6.30489
350.8	6.3056
351.2	6.30269
351.6	6.302
352	6.30458
352.4	6.30608
352.8	6.30578
353.2	6.30545
353.6	6.30852
354	6.30837
354.4	6.3084
354.8	6.31044
355.2	6.31157
355.6	6.31095
356	6.31205
356.4	6.31146
356.8	6.31444
357.2	6.31474
357.6	6.31599
358	6.31539
358.4	6.31725
358.8	6.31521
359.2	6.31335
359.6	6.31223
360	6.31082
360.4	6.31043
360.8	6.3118
361.2	6.31326
361.6	6.31751
362	6.31928
362.4	6.31627
362.8	6.31549
363.2	6.31382
363.6	6.31665
364	6.31607
364.4	6.32085
364.8	6.3185
365.2	6.32027
365.6	6.32093
366	6.31912
366.4	6.31698
366.8	6.31882
367.2	6.31919
367.6	6.32026
368	6.32359
368.4	6.3247
368.8	6.32378
369.2	6.32275
369.6	6.32571
370	6.32605
370.4	6.32559
370.8	6.3227
371.2	6.32547
371.6	6.32465
372	6.32191
372.4	6.32246
372.8	6.3227
373.2	6.32502
373.6	6.32201
374	6.3221
374.4	6.32287
374.8	6.32421
375.2	6.32489
375.6	6.32567
376	6.3262
376.4	6.3275
376.8	6.32791
377.2	6.32859
377.6	6.32923
378	6.3284
378.4	6.3294
378.8	6.33309
379.2	6.33389
379.6	6.33554
380	6.33481
380.4	6.33567
380.8	6.33893
381.2	6.33881
381.6	6.33867
382	6.33883
382.4	6.33797
382.8	6.33866
383.2	6.33893
383.6	6.33656
384	6.33438
384.4	6.33498
384.8	6.33411
385.2	6.33383
385.6	6.33299
386	6.33631
386.4	6.33516
386.8	6.33455
387.2	6.33615
387.6	6.33816
388	6.33628
388.4	6.3357
388.8	6.33781
389.2	6.33894
389.6	6.33964
390	6.3383
390.4	6.33984
390.8	6.33921
391.2	6.33802
391.6	6.33975
392	6.33911
392.4	6.33901
392.8	6.33633
393.2	6.33366
393.6	6.33465
394	6.33705
394.4	6.33728
394.8	6.33611
395.2	6.33633
395.6	6.33987
396	6.33878
396.4	6.33816
396.8	6.33955
397.2	6.33919
397.6	6.33974
398	6.33981
398.4	6.34188
398.8	6.34013
399.2	6.3387
399.6	6.33877
400	6.34256
400.4	6.34158
400.8	6.34181
401.2	6.34219
401.6	6.34161
402	6.34041
402.4	6.34163
402.8	6.34197
403.2	6.3395
403.6	6.3416
404	6.341
404.4	6.34252
404.8	6.34278
405.2	6.34295
405.6	6.34485
406	6.34249
406.4	6.34355
406.8	6.34381
407.2	6.34377
407.6	6.34101
408	6.34347
408.4	6.34341
408.8	6.34801
409.2	6.35149
409.6	6.3467
410	6.34505
410.4	6.34671
410.8	6.34545
411.2	6.34482
411.6	6.34771
412	6.34532
412.4	6.34545
412.8	6.34494
413.2	6.34633
413.6	6.34578
414	6.34608
414.4	6.34561
414.8	6.34563
415.2	6.34564
415.6	6.34745
416	6.34577
416.4	6.34553
416.8	6.34504
417.2	6.34783
417.6	6.34486
418	6.34731
418.4	6.34913
418.8	6.34868
419.2	6.34711
419.6	6.34947
420	6.34992
420.4	6.35011
420.8	6.34941
421.2	6.35093
421.6	6.35241
422	6.35196
422.4	6.35239
422.8	6.35155
423.2	6.35154
423.6	6.34704
424	6.35285
424.4	6.35231
424.8	6.35255
425.2	6.35259
425.6	6.35186
426	6.35095
426.4	6.35561
426.8	6.35363
427.2	6.35215
427.6	6.35257
428	6.35098
428.4	6.35314
428.8	6.35255
429.2	6.3533
429.6	6.35279
430	6.35104
430.4	6.35347
430.8	6.35488
431.2	6.35364
431.6	6.35408
432	6.35362
432.4	6.35419
432.8	6.35437
433.2	6.35148
433.6	6.35208
434	6.35139
434.4	6.35149
434.8	6.35061
435.2	6.35195
435.6	6.35199
436	6.35063
436.4	6.35106
436.8	6.34909
437.2	6.35239
437.6	6.35054
438	6.34809
438.4	6.34903
438.8	6.35045
439.2	6.35069
439.6	6.34877
440	6.34844
440.4	6.34964
440.8	6.3505
441.2	6.3501
441.6	6.34937
442	6.35103
442.4	6.35274
442.8	6.34957
443.2	6.34894
443.6	6.35049
444	6.35104
444.4	6.34906
444.8	6.34655
445.2	6.34672
445.6	6.34469
446	6.34704
446.4	6.34756
446.8	6.34833
447.2	6.34951
447.6	6.35059
448	6.35142
448.4	6.35108
448.8	6.35152
449.2	6.35058
449.6	6.34883
450	6.34985
450.4	6.35004
450.8	6.35171
451.2	6.35263
451.6	6.35341
452	6.35245
452.4	6.35157
452.8	6.35376
453.2	6.35328
453.6	6.35461
454	6.35492
454.4	6.35291
454.8	6.35797
455.2	6.35626
455.6	6.35682
456	6.35724
456.4	6.35793
456.8	6.35859
457.2	6.35875
457.6	6.35778
458	6.35966
458.4	6.35925
458.8	6.35935
459.2	6.36277
459.6	6.36168
460	6.36322
460.4	6.36473
460.8	6.36534
461.2	6.36506
461.6	6.36461
462	6.36496
462.4	6.36603
462.8	6.36484
463.2	6.36233
463.6	6.3655
464	6.36843
464.4	6.36584
464.8	6.36636
465.2	6.36382
465.6	6.36415
466	6.3631
466.4	6.36273
466.8	6.36159
467.2	6.36115
467.6	6.36313
468	6.36405
468.4	6.36348
468.8	6.36476
469.2	6.36541
469.6	6.36419
470	6.36415
470.4	6.36624
470.8	6.36517
471.2	6.3674
471.6	6.36709
472	6.36799
472.4	6.36714
472.8	6.36736
473.2	6.36556
473.6	6.36487
474	6.36509
474.4	6.36425
474.8	6.36344
475.2	6.36495
475.6	6.36351
476	6.36495
476.4	6.36247
476.8	6.36517
477.2	6.36371
477.6	6.36371
478	6.36635
478.4	6.3661
478.8	6.3656
479.2	6.36471
479.6	6.36492
480	6.36454
480.4	6.36499
480.8	6.36505
481.2	6.36293
481.6	6.36551
482	6.36841
482.4	6.36658
482.8	6.36691
483.2	6.36536
483.6	6.36737
484	6.36808
484.4	6.36824
484.8	6.36791
485.2	6.36904
485.6	6.37126
486	6.37247
486.4	6.37425
486.8	6.37237
487.2	6.37438
487.6	6.37131
488	6.37265
488.4	6.37357
488.8	6.37247
489.2	6.37372
489.6	6.3718
490	6.3711
490.4	6.37313
490.8	6.37226
491.2	6.37377
491.6	6.3739
492	6.37283
492.4	6.37335
492.8	6.37413
493.2	6.37443
493.6	6.37336
494	6.37593
494.4	6.37693
494.8	6.37701
495.2	6.38088
495.6	6.37975
496	6.37956
496.4	6.37976
496.8	6.3784
497.2	6.37422
497.6	6.37325
498	6.37328
498.4	6.37175
498.8	6.37301
499.2	6.37478
499.6	6.37559
500	6.37757
500.4	6.37974
500.8	6.37698
501.2	6.37592
501.6	6.37892
502	6.37817
502.4	6.37743
502.8	6.37734
503.2	6.37847
503.6	6.37672
504	6.37573
504.4	6.38
504.8	6.38161
505.2	6.3805
505.6	6.38326
506	6.38617
506.4	6.38471
506.8	6.38288
507.2	6.38286
507.6	6.38123
508	6.38136
508.4	6.38023
508.8	6.37769
509.2	6.3801
509.6	6.38028
510	6.38098
510.4	6.37696
510.8	6.37805
511.2	6.3793
511.6	6.37824
512	6.37765
512.4	6.37898
512.8	6.38107
513.2	6.38065
513.6	6.37862
514	6.38318
514.4	6.3816
514.8	6.3805
515.2	6.38202
515.6	6.38277
516	6.38359
516.4	6.38243
516.8	6.38189
517.2	6.381
517.6	6.38161
518	6.38628
518.4	6.38753
518.8	6.38692
519.2	6.38686
519.6	6.38457
520	6.38458
520.4	6.38458
520.8	6.38294
521.2	6.38317
521.6	6.38415
522	6.3857
522.4	6.38457
522.8	6.38626
523.2	6.38877
523.6	6.38796
524	6.38633
524.4	6.387
524.8	6.38578
525.2	6.389
525.6	6.38494
526	6.38821
526.4	6.39032
526.8	6.39041
527.2	6.38859
527.6	6.38898
528	6.39034
528.4	6.38989
528.8	6.38757
529.2	6.38823
529.6	6.38818
530	6.38795
530.4	6.38893
530.8	6.38897
531.2	6.38936
531.6	6.38665
532	6.38894
532.4	6.38693
532.8	6.38795
533.2	6.38728
533.6	6.38638
534	6.388
534.4	6.39031
534.8	6.38776
535.2	6.38678
535.6	6.3907
536	6.39009
536.4	6.39092
536.8	6.39114
537.2	6.38973
537.6	6.3893
538	6.3929
538.4	6.39071
538.8	6.39192
539.2	6.3935
539.6	6.39293
540	6.3935
540.4	6.39265
540.8	6.39546
541.2	6.39506
541.6	6.39616
542	6.39772
542.4	6.39571
542.8	6.39511
543.2	6.39634
543.6	6.39637
544	6.3984
544.4	6.39721
544.8	6.39424
545.2	6.39436
545.6	6.39682
546	6.39511
546.4	6.3945
546.8	6.39544
547.2	6.39466
547.6	6.39462
548	6.3958
548.4	6.39576
548.8	6.39552
549.2	6.39641
549.6	6.39789
550	6.3968
550.4	6.39671
550.8	6.39707
551.2	6.39882
551.6	6.39724
552	6.39578
552.4	6.39613
552.8	6.39643
553.2	6.39437
553.6	6.39909
554	6.39745
554.4	6.39723
554.8	6.39761
555.2	6.39754
555.6	6.39845
556	6.39995
556.4	6.39899
556.8	6.39981
557.2	6.39948
557.6	6.40154
558	6.4019
558.4	6.40132
558.8	6.40197
559.2	6.40314
559.6	6.40458
560	6.40255
560.4	6.40327
560.8	6.40418
561.2	6.40501
561.6	6.40312
562	6.40353
562.4	6.40328
562.8	6.40368
563.2	6.40595
563.6	6.40488
564	6.4033
564.4	6.40489
564.8	6.40523
565.2	6.40487
565.6	6.40735
566	6.40512
566.4	6.40578
566.8	6.40538
567.2	6.40505
567.6	6.40573
568	6.40774
568.4	6.40782
568.8	6.40984
569.2	6.40778
569.6	6.40939
570	6.40841
570.4	6.40877
570.8	6.40877
571.2	6.40928
571.6	6.40938
572	6.40921
572.4	6.41049
572.8	6.41349
573.2	6.41061
573.6	6.40932
574	6.4099
574.4	6.409
574.8	6.4086
575.2	6.40621
575.6	6.40824
576	6.40758
576.4	6.40839
576.8	6.4076
577.2	6.40887
577.6	6.40885
578	6.41069
578.4	6.40697
578.8	6.40737
579.2	6.40835
579.6	6.41169
580	6.41055
580.4	6.41233
580.8	6.41485
581.2	6.41354
581.6	6.41139
582	6.41203
582.4	6.41341
582.8	6.41501
583.2	6.41418
583.6	6.41436
584	6.41433
584.4	6.41595
584.8	6.4164
585.2	6.41669
585.6	6.41289
586	6.41176
586.4	6.41212
586.8	6.41299
587.2	6.41284
587.6	6.41155
588	6.4127
588.4	6.41413
588.8	6.41393
589.2	6.41402
589.6	6.41301
590	6.4141
590.4	6.41487
590.8	6.41583
591.2	6.41603
591.6	6.41716
592	6.41543
592.4	6.41881
592.8	6.41975
593.2	6.4192
593.6	6.41718
594	6.41984
594.4	6.41991
594.8	6.4189
595.2	6.41858
595.6	6.4194
596	6.41837
596.4	6.41795
596.8	6.41863
597.2	6.41764
597.6	6.41918
598	6.41882
598.4	6.41885
598.8	6.41938
599.2	6.41802
599.6	6.4191
600	6.4196
600.4	6.42036
600.8	6.4213
601.2	6.42141
601.6	6.42167
602	6.42221
602.4	6.42194
602.8	6.42255
603.2	6.42223
603.6	6.42144
604	6.42121
604.4	6.42017
604.8	6.42309
605.2	6.42381
605.6	6.41963
606	6.4219
606.4	6.42242
606.8	6.42286
607.2	6.42325
607.6	6.42609
608	6.42603
608.4	6.42578
608.8	6.42787
609.2	6.42831
609.6	6.42733
610	6.42674
610.4	6.42732
610.8	6.42848
611.2	6.42916
611.6	6.42849
612	6.42914
612.4	6.43093
612.8	6.43243
613.2	6.43276
613.6	6.43054
614	6.4284
614.4	6.42902
614.8	6.42745
615.2	6.42871
615.6	6.43212
616	6.43031
616.4	6.4318
616.8	6.43029
617.2	6.4304
617.6	6.43315
618	6.43062
618.4	6.43205
618.8	6.43192
619.2	6.43407
619.6	6.43363
620	6.43218
620.4	6.43232
620.8	6.43433
621.2	6.43534
621.6	6.43531
622	6.43468
622.4	6.43247
622.8	6.43329
623.2	6.43411
623.6	6.4331
624	6.43154
624.4	6.43436
624.8	6.43291
625.2	6.43493
625.6	6.43329
626	6.43426
626.4	6.43474
626.8	6.43394
627.2	6.43366
627.6	6.43401
628	6.43434
628.4	6.43607
628.8	6.43528
629.2	6.43466
629.6	6.43646
630	6.43563
630.4	6.43658
630.8	6.43762
631.2	6.43747
631.6	6.43901
632	6.43832
632.4	6.43674
632.8	6.43937
633.2	6.44034
633.6	6.4417
634	6.43976
634.4	6.43849
634.8	6.43973
635.2	6.44099
635.6	6.4416
636	6.44292
636.4	6.44578
636.8	6.44147
637.2	6.43986
637.6	6.44092
638	6.44066
638.4	6.44326
638.8	6.44426
639.2	6.44166
639.6	6.44006
640	6.44155
640.4	6.44478
640.8	6.44176
641.2	6.44229
641.6	6.44114
642	6.4441
642.4	6.44377
642.8	6.44256
643.2	6.44151
643.6	6.44198
644	6.43969
644.4	6.43831
644.8	6.43968
645.2	6.44087
645.6	6.44198
646	6.44155
646.4	6.44178
646.8	6.44258
647.2	6.4427
647.6	6.44339
648	6.44401
648.4	6.44401
648.8	6.44462
649.2	6.44499
649.6	6.44513
650	6.44394
650.4	6.44257
650.8	6.44358
651.2	6.44412
651.6	6.44434
652	6.4461
652.4	6.44166
652.8	6.44409
653.2	6.44326
653.6	6.44288
654	6.4435
654.4	6.44449
654.8	6.44666
655.2	6.44667
655.6	6.4463
656	6.4459
656.4	6.44767
656.8	6.44865
657.2	6.44806
657.6	6.4472
658	6.44803
658.4	6.44741
658.8	6.44872
659.2	6.44795
659.6	6.44665
660	6.44888
660.4	6.44916
660.8	6.45012
661.2	6.44838
661.6	6.4486
662	6.44895
662.4	6.4485
662.8	6.44802
663.2	6.44953
663.6	6.45074
664	6.4499
664.4	6.45049
664.8	6.44921
665.2	6.45029
665.6	6.45149
666	6.45089
666.4	6.45089
666.8	6.45329
667.2	6.45367
667.6	6.45332
668	6.45421
668.4	6.45258
668.8	6.45505
669.2	6.45534
669.6	6.45547
670	6.45624
670.4	6.45554
670.8	6.45737
671.2	6.45684
671.6	6.45797
672	6.45841
672.4	6.4574
672.8	6.45899
673.2	6.45708
673.6	6.45854
674	6.4569
674.4	6.45598
674.8	6.45507
675.2	6.45711
675.6	6.45579
676	6.45638
676.4	6.45817
676.8	6.4568
677.2	6.45743
677.6	6.46034
678	6.4573
678.4	6.46182
678.8	6.46261
679.2	6.46357
679.6	6.46309
680	6.46699
680.4	6.46512
680.8	6.46325
681.2	6.46521
681.6	6.46423
682	6.46358
682.4	6.46236
682.8	6.46317
683.2	6.46495
683.6	6.46248
684	6.46168
684.4	6.46304
684.8	6.46324
685.2	6.4656
685.6	6.46617
686	6.46658
686.4	6.46837
686.8	6.46954
687.2	6.46946
687.6	6.46881
688	6.46695
688.4	6.468
688.8	6.46912
689.2	6.47012
689.6	6.4701
690	6.47238
690.4	6.46964
690.8	6.46711
691.2	6.46855
691.6	6.46746
692	6.46933
692.4	6.46711
692.8	6.46999
693.2	6.47043
693.6	6.47074
694	6.47024
694.4	6.47291
694.8	6.47422
695.2	6.4755
695.6	6.47502
696	6.47374
696.4	6.47481
696.8	6.47486
697.2	6.4766
697.6	6.47453
698	6.47359
698.4	6.47408
698.8	6.47198
699.2	6.47288
699.6	6.47229
700	6.47212
700.4	6.47305
700.8	6.47464
701.2	6.47557
701.6	6.4734
702	6.4736
702.4	6.47548
702.8	6.47719
703.2	6.47717
703.6	6.47642
704	6.47618
704.4	6.47799
704.8	6.47825
705.2	6.47671
705.6	6.47842
706	6.47987
706.4	6.47952
706.8	6.48182
707.2	6.48104
707.6	6.48245
708	6.48394
708.4	6.48673
708.8	6.48318
709.2	6.48011
709.6	6.4799
710	6.48025
710.4	6.48072
710.8	6.48034
711.2	6.48041
711.6	6.47992
712	6.47915
712.4	6.47993
712.8	6.47863
713.2	6.48112
713.6	6.48385
714	6.48573
714.4	6.48696
714.8	6.48614
715.2	6.48361
715.6	6.48288
716	6.48119
716.4	6.48359
716.8	6.48523
717.2	6.48108
717.6	6.48105
718	6.48261
718.4	6.48043
718.8	6.48295
719.2	6.48341
719.6	6.48036
720	6.48035
720.4	6.48351
720.8	6.4848
721.2	6.4839
721.6	6.48496
722	6.48419
722.4	6.48626
722.8	6.48827
723.2	6.48586
723.6	6.48817
724	6.48892
724.4	6.48987
724.8	6.48942
725.2	6.48834
725.6	6.49076
726	6.48936
726.4	6.49206
726.8	6.49225
727.2	6.49222
727.6	6.49198
728	6.48894
728.4	6.49228
728.8	6.49334
729.2	6.49448
729.6	6.49495
730	6.49642
730.4	6.49761
730.8	6.49771
731.2	6.49349
731.6	6.48933
732	6.49025
732.4	6.49056
732.8	6.49065
733.2	6.48755
733.6	6.48983
734	6.4893
734.4	6.48997
734.8	6.48856
735.2	6.48999
735.6	6.48951
736	6.49148
736.4	6.49379
736.8	6.49644
737.2	6.49556
737.6	6.49553
738	6.49484
738.4	6.49609
738.8	6.49626
739.2	6.49442
739.6	6.49169
740	6.48979
740.4	6.49421
740.8	6.49395
741.2	6.49493
741.6	6.49459
742	6.49737
742.4	6.49915
742.8	6.49832
743.2	6.49617
743.6	6.4991
744	6.49745
744.4	6.49796
744.8	6.49648
745.2	6.49513
745.6	6.49711
746	6.49587
746.4	6.49544
746.8	6.49307
747.2	6.49641
747.6	6.49803
748	6.493
748.4	6.49611
748.8	6.49678
749.2	6.49924
749.6	6.49847
750	6.49514
750.4	6.49613
750.8	6.4954
751.2	6.49634
751.6	6.49474
752	6.49469
752.4	6.49569
752.8	6.49464
753.2	6.49683
753.6	6.4977
754	6.49876
754.4	6.49882
754.8	6.50155
755.2	6.50204
755.6	6.50075
756	6.49929
756.4	6.49952
756.8	6.50082
757.2	6.49958
757.6	6.50173
758	6.50181
758.4	6.50363
758.8	6.50209
759.2	6.49956
759.6	6.50264
760	6.50191
760.4	6.50126
760.8	6.5008
761.2	6.49866
761.6	6.50107
762	6.50292
762.4	6.50246
762.8	6.50111
763.2	6.50364
763.6	6.50289
764	6.50199
764.4	6.50008
764.8	6.50027
765.2	6.50051
765.6	6.50236
766	6.50275
766.4	6.50242
766.8	6.50257
767.2	6.50129
767.6	6.50134
768	6.50297
768.4	6.50293
768.8	6.50397
769.2	6.50346
769.6	6.50383
770	6.50482
770.4	6.50618
770.8	6.50562
771.2	6.5054
771.6	6.50529
772	6.50446
772.4	6.50184
772.8	6.50181
773.2	6.50267
773.6	6.50288
774	6.50284
774.4	6.50437
774.8	6.50415
775.2	6.50409
775.6	6.50377
776	6.50415
776.4	6.50537
776.8	6.50482
777.2	6.50574
777.6	6.5061
778	6.50454
778.4	6.50664
778.8	6.50608
779.2	6.50809
779.6	6.5057
780	6.50475
780.4	6.50769
780.8	6.50822
781.2	6.50848
781.6	6.51036
782	6.50928
782.4	6.50985
782.8	6.51144
783.2	6.51126
783.6	6.51014
784	6.51206
784.4	6.51154
784.8	6.5147
785.2	6.51299
785.6	6.51387
786	6.5125
786.4	6.51149
786.8	6.51243
787.2	6.51413
787.6	6.51363
788	6.51289
788.4	6.51488
788.8	6.51545
789.2	6.51456
789.6	6.51425
790	6.51743
790.4	6.51793
790.8	6.51807
791.2	6.51659
791.6	6.51652
792	6.51693
792.4	6.51599
792.8	6.51549
793.2	6.51653
793.6	6.51543
794	6.519
794.4	6.51626
794.8	6.51467
795.2	6.51638
795.6	6.51893
796	6.51795
796.4	6.51846
796.8	6.52118
797.2	6.52311
797.6	6.52211
798	6.52032
798.4	6.52017
798.8	6.52221
799.2	6.52273
799.6	6.52205
[truncated: 8,001 more rows]

## Sheet: Fig. 5c
time (s)	4	8	12	16	20	24	28	32	expt
0	1.5	1.5	1.5	1.5	1.5	1.5	1.5	1.5	1.64115
0.1	5.21596	5.8515	3.84323	2.38004	1.97308	1.80277	1.72742	1.66835	9.39227
0.2005	6.54935	8.24562	5.54192	3.10996	2.379	2.07081	1.93292	1.82354	11.4237
0.3015	7.34873	9.87969	6.99427	3.78415	2.75608	2.32027	2.12527	1.96996	12.6294
0.403	7.91008	11.0965	8.26073	4.42212	3.11631	2.55865	2.30908	2.11015	13.4627
0.505	8.33815	12.0548	9.37835	5.03238	3.46488	2.78965	2.487	2.24585	14.0865
0.6076	8.682	12.839	10.3742	5.61923	3.80469	3.015	2.66077	2.37831	14.5787
0.7106	8.96792	13.4993	11.2693	6.18531	4.13723	3.23631	2.83119	2.50823	14.9811
0.8141	9.21208	14.0673	12.0797	6.73235	4.46377	3.45404	2.99908	2.63608	15.3201
0.9182	9.42473	14.5644	12.8184	7.26185	4.78512	3.669	3.16488	2.76231	15.6124
1.0228	9.61281	15.0053	13.4958	7.77473	5.10185	3.88165	3.32885	2.88715	15.869
1.1279	9.78138	15.4007	14.1202	8.27192	5.41431	4.09212	3.49142	3.01096	16.0978
1.2336	9.93404	15.7589	14.6986	8.75423	5.72285	4.30085	3.65285	3.13385	16.3049
1.3397	10.0735	16.0858	15.2367	9.22223	6.02781	4.50808	3.81312	3.25592	16.494
1.4464	10.2021	16.3862	15.7392	9.67673	6.32942	4.71381	3.97246	3.37731	16.6687
1.5537	10.321	16.6641	16.2102	10.1183	6.62758	4.91838	4.131	3.49812	16.8316
1.6614	10.432	16.9223	16.653	10.5474	6.92273	5.12181	4.28896	3.61835	16.9842
1.7697	10.536	17.1635	17.0706	10.9647	7.21465	5.32419	4.44623	3.73823	17.1284
1.8786	10.6338	17.3895	17.4654	11.3707	7.50369	5.52554	4.60292	3.85777	17.2655
1.988	10.7262	17.6024	17.8398	11.7658	7.78985	5.72608	4.75927	3.97696	17.3963
2.0979	10.8137	17.8034	18.1955	12.1505	8.07312	5.92581	4.91515	4.09592	17.5217
2.2084	10.897	17.9937	18.5341	12.5253	8.35362	6.12473	5.07069	4.21477	17.6424
2.3194	10.9765	18.1745	18.8572	12.8905	8.63146	6.32285	5.22588	4.33327	17.7589
2.431	11.0525	18.3466	19.1661	13.2467	8.90654	6.52038	5.38085	4.45177	17.8719
2.5432	11.1254	18.5109	19.4618	13.594	9.17885	6.71712	5.53558	4.57004	17.9817
2.6559	11.2038	18.668	19.7453	13.933	9.44873	6.91327	5.69008	4.68831	18.0885
2.7692	11.2791	18.8185	20.0177	14.264	9.71596	7.10873	5.84435	4.80646	18.1928
2.883	11.3513	18.9631	20.2797	14.587	9.98054	7.30362	5.9985	4.92462	18.2948
2.9975	11.4208	19.102	20.5319	14.9028	10.2427	7.49792	6.15254	5.04277	18.3947
3.1124	11.4877	19.2359	20.7752	15.2114	10.5024	7.69165	6.30646	5.16092	18.4926
3.228	11.5524	19.365	21.01	15.5131	10.7596	7.88469	6.46015	5.27908	18.5888
3.3441	11.615	19.4897	21.237	15.8083	11.0144	8.07727	6.61385	5.39735	18.6834
3.4609	11.6757	19.6103	21.4566	16.097	11.2668	8.26915	6.76742	5.51562	18.7766
3.5782	11.7345	19.7461	21.6692	16.3797	11.5168	8.46058	6.921	5.63388	18.8684
3.6961	11.7917	19.877	21.8754	16.6565	11.7645	8.65142	7.07446	5.75238	18.959
3.8145	11.8473	20.0033	22.0755	16.9276	12.0099	8.84169	7.22781	5.87088	19.0484
3.9336	11.9016	20.1254	22.2697	17.1932	12.253	9.03138	7.38115	5.98938	19.1368
4.0533	11.9544	20.2435	22.4585	17.4537	12.4938	9.22062	7.53438	6.10812	19.2242
4.1735	12.0061	20.358	22.642	17.7089	12.7325	9.40927	7.68762	6.22696	19.3106
4.2944	12.0565	20.4691	22.8209	17.9594	12.969	9.59735	7.84085	6.34592	19.3962
4.4159	12.1059	20.5769	22.9949	18.205	13.2032	9.78485	7.99408	6.465	19.481
4.538	12.1543	20.6818	23.1646	18.4462	13.4354	9.97188	8.14719	6.58419	19.5651
4.6607	12.2016	20.7837	23.3301	18.6828	13.6655	10.1583	8.30031	6.7035	19.6484
4.784	12.2481	20.883	23.4916	18.9152	13.8933	10.3442	8.45331	6.82292	19.731
4.9079	12.2937	20.9798	23.6493	19.1436	14.1193	10.5295	8.60642	6.94258	19.813
5.0324	12.3383	21.0742	23.8034	19.3679	14.3431	10.7144	8.75942	7.06235	19.8944
5.1576	12.3872	21.1664	23.9541	19.5884	14.565	10.8987	8.91242	7.18235	19.9752
5.2834	12.4351	21.2565	24.1014	19.8051	14.7848	11.0823	9.06531	7.30246	20.0555
5.4098	12.4821	21.3445	24.2457	20.0182	15.0028	11.2656	9.21831	7.42269	20.1353
5.5368	12.5283	21.4307	24.3869	20.2278	15.2188	11.4481	9.37119	7.54315	20.2145
5.6645	12.5737	21.5151	24.5251	20.434	15.4329	11.6302	9.52408	7.66373	20.2934
5.7928	12.6185	21.5977	24.6607	20.637	15.6452	11.8117	9.67696	7.78454	20.3718
5.9218	12.6624	21.6786	24.7936	20.8367	15.8556	11.9926	9.82973	7.90546	20.4498
6.0514	12.7058	21.758	24.924	21.0333	16.0642	12.1731	9.9825	8.02662	20.5273
6.1817	12.7485	21.836	25.052	21.227	16.271	12.3528	10.1353	8.148	20.6045
6.3126	12.7907	21.9123	25.1775	21.4177	16.476	12.5322	10.288	8.2695	20.6813
6.4441	12.8323	21.9876	25.3008	21.6057	16.6793	12.7109	10.4407	8.39112	20.7578
6.5764	12.8733	22.0613	25.422	21.7907	16.8808	12.889	10.5933	8.51296	20.8339
6.7092	12.9138	22.1339	25.5411	21.9733	17.0807	13.0666	10.746	8.63504	20.9097
6.8428	12.9539	22.2153	25.6581	22.1532	17.2788	13.2436	10.8985	8.75723	20.9852
6.977	12.9935	22.2953	25.7732	22.3305	17.4755	13.4202	11.0511	8.87965	21.0604
7.1119	13.0327	22.3738	25.8864	22.5053	17.6703	13.596	11.2035	9.00219	21.1353
7.2474	13.0713	22.4508	25.9979	22.6778	17.8636	13.7714	11.356	9.12508	21.21
7.3837	13.1098	22.5265	26.1075	22.848	18.0554	13.9462	11.5083	9.24796	21.2844
7.5206	13.1477	22.601	26.2155	23.016	18.2455	14.1204	11.6607	9.37108	21.3585
7.6582	13.1852	22.6742	26.322	23.1817	18.4342	14.2941	11.813	9.49442	21.4324
7.7965	13.2262	22.7462	26.4268	23.3452	18.6213	14.4672	11.9652	9.618	21.506
7.9355	13.2667	22.8172	26.53	23.5067	18.807	14.6397	12.1172	9.74169	21.5795
8.0752	13.3068	22.8871	26.6319	23.6662	18.9912	14.8116	12.2693	9.8655	21.6527
8.2155	13.3465	22.9559	26.7323	23.8236	19.1738	14.983	12.4214	9.98954	21.7256
8.3566	13.386	23.0237	26.8313	23.9791	19.3551	15.1538	12.5732	10.1138	21.7985
8.4984	13.425	23.0907	26.9289	24.1328	19.535	15.3241	12.7252	10.2383	21.8711
8.6409	13.4637	23.1567	27.0254	24.2847	19.7135	15.4938	12.8769	10.3628	21.9435
8.7841	13.5021	23.2218	27.1205	24.4347	19.8906	15.663	13.0287	10.4877	22.0157
8.928	13.5402	23.2861	27.2144	24.5829	20.0663	15.8316	13.1803	10.6126	22.0878
9.0726	13.5779	23.3496	27.3072	24.7295	20.2408	15.9996	13.3318	10.7377	22.1597
9.218	13.6154	23.4123	27.3988	24.8744	20.4138	16.167	13.4833	10.863	22.2314
9.3641	13.6527	23.4742	27.4892	25.0176	20.5857	16.334	13.6345	10.9885	22.303
9.5109	13.6896	23.5355	27.5785	25.1593	20.7562	16.5002	13.7858	11.1142	22.3744
9.6585	13.7264	23.596	27.6669	25.2993	20.9255	16.666	13.937	11.2401	22.4457
9.8068	13.7628	23.6558	27.7543	25.438	21.0936	16.8313	14.0881	11.3661	22.5169
9.9558	13.7992	23.7151	27.8406	25.5751	21.2603	16.9959	14.239	11.4922	22.5879
10.1056	13.8353	23.7736	27.926	25.7108	21.4259	17.16	14.39	11.6185	22.6587
10.3314	13.8744	23.8388	28.0521	25.9115	21.6718	17.4048	14.6158	11.8081	22.7647
10.5583	13.9133	23.9032	28.1759	26.1085	21.9144	17.6478	14.8408	11.9976	22.8701
10.7864	13.952	23.9669	28.2975	26.3022	22.154	17.889	15.065	12.187	22.9751
11.0155	13.9904	24.0298	28.4169	26.4924	22.3904	18.1283	15.2883	12.3763	23.0794
11.2459	14.0286	24.0921	28.5343	26.6796	22.6238	18.3659	15.5109	12.5654	23.1834
11.4774	14.0665	24.1536	28.6498	26.8636	22.8545	18.6017	15.7327	12.7545	23.2869
11.71	14.1044	24.2146	28.7633	27.0447	23.0821	18.8357	15.9537	12.9434	23.39
11.9438	14.142	24.2748	28.875	27.2229	23.307	19.0681	16.1738	13.1322	23.4926
12.1788	14.1794	24.3346	28.985	27.3983	23.5292	19.2988	16.393	13.3208	23.5948
12.415	14.2168	24.3938	29.0932	27.571	23.7488	19.5277	16.6116	13.5093	23.6966
12.6523	14.2538	24.4523	29.1999	27.7411	23.9657	19.755	16.8293	13.6978	23.798
12.8909	14.2908	24.5103	29.3049	27.9087	24.1801	19.9807	17.0462	13.8861	23.8991
13.1306	14.3277	24.5679	29.4085	28.0738	24.3921	20.2047	17.2623	14.0742	23.9998
13.3715	14.3643	24.6249	29.5107	28.2365	24.6016	20.4271	17.4775	14.2621	24.1001
13.6136	14.4008	24.6816	29.6114	28.397	24.8087	20.648	17.692	14.45	24.2001
13.8569	14.4373	24.7377	29.7107	28.5552	25.0135	20.8672	17.9057	14.6376	24.2998
14.1015	14.4766	24.7933	29.8088	28.7113	25.2162	21.0849	18.1186	14.8251	24.3991
14.3473	14.5158	24.8484	29.9056	28.8652	25.4166	21.3012	18.3306	15.0125	24.4982
14.5943	14.5548	24.9032	30.0012	29.0172	25.6147	21.5158	18.5418	15.1996	24.5969
14.8425	14.5937	24.9576	30.0955	29.167	25.8108	21.729	18.7523	15.3865	24.6953
15.092	14.6325	25.0116	30.1888	29.3151	26.0048	21.9406	18.962	15.5733	24.7935
15.3427	14.6712	25.0711	30.281	29.4613	26.1968	22.1508	19.1708	15.76	24.8914
15.5947	14.7097	25.1302	30.372	29.6055	26.3868	22.3597	19.3788	15.9465	24.989
15.8479	14.7481	25.1887	30.462	29.7481	26.5749	22.567	19.5861	16.1327	25.0864
16.1024	14.7864	25.2468	30.551	29.889	26.7612	22.773	19.7925	16.3188	25.1835
16.3582	14.8247	25.3045	30.639	30.0282	26.9454	22.9776	19.9981	16.5047	25.2804
16.6152	14.8629	25.3618	30.7261	30.1657	27.128	23.1808	20.203	16.6904	25.377
16.8736	14.901	25.4185	30.8123	30.3017	27.3087	23.3826	20.407	16.8758	25.4734
17.1332	14.939	25.4751	30.8976	30.4362	27.4876	23.5831	20.6103	17.0611	25.5696
17.3941	14.9769	25.5312	30.9819	30.5691	27.6648	23.7823	20.8128	17.2462	25.6655
17.6564	15.0148	25.5868	31.0656	30.7006	27.8403	23.9802	21.0147	17.431	25.7613
17.9199	15.0554	25.6422	31.1483	30.8307	28.0143	24.1767	21.2155	17.6157	25.8569
18.1848	15.096	25.6972	31.2303	30.9593	28.1866	24.372	21.4157	17.8	25.9522
18.451	15.1366	25.7518	31.3115	31.0866	28.3574	24.5661	21.6151	17.9842	26.0474
18.7185	15.177	25.8062	31.392	31.2126	28.5265	24.7589	21.8138	18.1682	26.1424
18.9874	15.2174	25.8602	31.4717	31.3373	28.6942	24.9504	22.0117	18.3519	26.2372
19.2576	15.2578	25.914	31.5508	31.4608	28.8603	25.1407	22.2088	18.5354	26.3318
19.5291	15.298	25.9674	31.629	31.5831	29.0251	25.3299	22.4052	18.7186	26.4263
19.802	15.3383	26.0206	31.7068	31.7041	29.1884	25.5179	22.6007	18.9017	26.5206
20.0763	15.3785	26.0735	31.7837	31.8239	29.3503	25.7047	22.7956	19.0845	26.6147
20.3519	15.4186	26.1261	31.8601	31.9427	29.5108	25.8902	22.9898	19.267	26.7087
20.629	15.4587	26.1838	31.9359	32.0603	29.6699	26.0747	23.1831	19.4493	26.8025
20.9074	15.4988	26.241	32.0112	32.1768	29.8277	26.2581	23.3758	19.6313	26.8962
21.1872	15.5388	26.298	32.0857	32.2923	29.9842	26.4404	23.5677	19.8132	26.9897
21.4684	15.5789	26.3547	32.1598	32.4068	30.1394	26.6215	23.7588	19.9947	27.0831
21.751	15.6217	26.4111	32.2333	32.5202	30.2934	26.8017	23.9492	20.1759	27.1764
22.035	15.6645	26.4672	32.3062	32.6327	30.4462	26.9806	24.1389	20.357	27.2696
22.3204	15.7073	26.523	32.3787	32.7442	30.5977	27.1585	24.3279	20.5378	27.3626
22.6073	15.7501	26.5786	32.4505	32.8547	30.748	27.3354	24.5162	20.7182	27.4555
22.8956	15.7928	26.6339	32.522	32.9643	30.8972	27.5113	24.7038	20.8985	27.5482
23.1853	15.8356	26.689	32.5928	33.073	31.0453	27.6861	24.8907	21.0785	27.6409
23.4765	15.8783	26.7438	32.6633	33.1809	31.1922	27.8598	25.0769	21.2582	27.7335
23.7692	15.921	26.7985	32.7333	33.2879	31.338	28.0327	25.2623	21.4377	27.8259
24.0633	15.9637	26.8529	32.8029	33.394	31.4827	28.2045	25.447	21.6167	27.9183
24.3589	16.0064	26.9071	32.8719	33.4993	31.6265	28.3753	25.6311	21.7957	28.0105
24.6559	16.0492	26.9611	32.9407	33.6038	31.7691	28.5452	25.8145	21.9743	28.1027
24.9545	16.0919	27.015	33.009	33.7075	31.9107	28.7142	25.9972	22.1526	28.1947
25.2545	16.1346	27.0687	33.0768	33.8105	32.0512	28.8822	26.1792	22.3306	28.2867
25.6565	16.1802	27.1269	33.1666	33.9464	32.237	29.1045	26.4207	22.5674	28.4091
26.0606	16.2258	27.185	33.2556	34.0808	32.4207	29.3249	26.6604	22.8032	28.5311
26.4667	16.2714	27.2428	33.3437	34.2137	32.6024	29.5433	26.8987	23.0383	28.6528
26.8748	16.3171	27.3005	33.4312	34.3453	32.7822	29.7598	27.1355	23.2724	28.7742
27.2849	16.3627	27.3579	33.5178	34.4753	32.9601	29.9745	27.3707	23.5056	28.8952
27.6971	16.4084	27.4152	33.6038	34.6041	33.1362	30.1873	27.6044	23.7378	29.016
28.1114	16.4541	27.4722	33.689	34.7315	33.3104	30.3982	27.8365	23.9693	29.1364
28.5277	16.4998	27.529	33.7735	34.8576	33.483	30.6075	28.0673	24.1998	29.2565
28.9462	16.5456	27.5858	33.8574	34.9824	33.6538	30.815	28.2966	24.4296	29.3764
29.3667	16.5914	27.6423	33.9407	35.1061	33.8229	31.0207	28.5243	24.6584	29.496
29.7893	16.6372	27.6988	34.0233	35.2285	33.9905	31.2247	28.7507	24.8864	29.6153
30.214	16.6831	27.755	34.1054	35.3498	34.1564	31.4272	28.9757	25.1135	29.7343
30.6408	16.7319	27.811	34.1868	35.47	34.3208	31.628	29.1993	25.3397	29.853
31.0698	16.7807	27.867	34.2677	35.5891	34.4836	31.8271	29.4216	25.5651	29.9716
31.5009	16.8295	27.9228	34.348	35.7072	34.6449	32.0248	29.6425	25.7896	30.0898
31.9342	16.8786	27.9786	34.4279	35.824	34.8048	32.2208	29.8621	26.0133	30.2078
32.3697	16.9275	28.0388	34.5072	35.94	34.9634	32.4153	30.0803	26.2362	30.3257
32.8073	16.9765	28.0988	34.586	36.055	35.1204	32.6085	30.2972	26.4582	30.4432
33.2471	17.0257	28.1587	34.6643	36.169	35.2761	32.8	30.5129	26.6792	30.5605
33.6891	17.0748	28.2185	34.7421	36.2821	35.4305	32.9902	30.7272	26.8996	30.6777
34.1333	17.124	28.2781	34.8195	36.3944	35.5836	33.179	30.9403	27.1191	30.7946
34.5798	17.1733	28.3375	34.8963	36.5056	35.7354	33.3663	31.1521	27.3377	30.9113
35.0285	17.2227	28.397	34.973	36.616	35.8859	33.5523	31.3628	27.5556	31.0278
35.4794	17.2722	28.4562	35.049	36.7257	36.0353	33.737	31.5722	27.7726	31.1441
35.9326	17.3245	28.5153	35.1247	36.8343	36.1833	33.9203	31.7804	27.9888	31.2602
36.388	17.377	28.5744	35.1999	36.9423	36.3303	34.1024	31.9874	28.2043	31.3761
36.8457	17.4297	28.6334	35.2748	37.0494	36.4762	34.2832	32.1932	28.4189	31.4919
37.3057	17.4823	28.6922	35.3493	37.1558	36.6209	34.4626	32.398	28.6327	31.6075
37.768	17.535	28.7511	35.4235	37.2615	36.7644	34.6409	32.6016	28.8457	31.7229
38.2326	17.5878	28.8097	35.4974	37.3664	36.9069	34.818	32.804	29.0579	31.8381
38.6996	17.6408	28.8683	35.5709	37.4706	37.0484	34.9938	33.0053	29.2693	31.9532
39.1688	17.6939	28.9314	35.644	37.5741	37.1888	35.1684	33.2055	29.48	32.0681
39.6405	17.747	28.9944	35.7168	37.677	37.3282	35.342	33.4047	29.6898	32.1829
40.1144	17.8003	29.0572	35.7893	37.7791	37.4667	35.5143	33.6027	29.8989	32.2975
40.5908	17.8536	29.12	35.8615	37.8807	37.6041	35.6857	33.7997	30.1072	32.412
41.0695	17.91	29.1827	35.9335	37.9815	37.7406	35.8558	33.9957	30.3148	32.5263
41.5506	17.9664	29.2454	36.0051	38.0818	37.876	36.0249	34.1905	30.5217	32.6405
42.0342	18.0231	29.3079	36.0765	38.1815	38.0107	36.1929	34.3844	30.7277	32.7545
42.5201	18.0798	29.3705	36.1476	38.2805	38.1443	36.3598	34.5773	30.933	32.8684
43.0085	18.1367	29.4329	36.2184	38.379	38.2771	36.5257	34.7691	31.1376	32.9822
43.4993	18.1937	29.4953	36.289	38.477	38.4091	36.6907	34.96	31.3413	33.0959
43.9926	18.2508	29.5576	36.3593	38.5743	38.5403	36.8545	35.15	31.5444	33.2095
44.4883	18.3081	29.62	36.4295	38.6712	38.6706	37.0175	35.3388	31.7468	33.3229
44.9865	18.3654	29.6823	36.4994	38.7675	38.8	37.1793	35.5269	31.9485	33.4362
45.4873	18.4229	29.7445	36.569	38.8633	38.9287	37.3403	35.714	32.1494	33.5495
46.1163	18.4836	29.8112	36.6557	38.9823	39.0883	37.5402	35.9462	32.3993	33.6907
46.7484	18.5444	29.8779	36.742	39.1004	39.2466	37.7383	36.1769	32.648	33.8317
47.3838	18.6053	29.9445	36.8279	39.2176	39.4035	37.9347	36.4059	32.8951	33.9723
48.0222	18.6663	30.0111	36.9134	39.3339	39.5589	38.1295	36.6331	33.1409	34.1126
48.6639	18.7276	30.0777	36.9984	39.4494	39.7132	38.3228	36.8588	33.3853	34.2526
49.3088	18.789	30.1441	37.0831	39.5641	39.8662	38.5145	37.0829	33.6283	34.3922
49.957	18.8505	30.2106	37.1676	39.678	40.018	38.7046	37.3053	33.87	34.5316
50.6083	18.9122	30.2772	37.2516	39.7912	40.1685	38.8934	37.5263	34.1105	34.6707
51.2629	18.9741	30.3436	37.3352	39.9036	40.3179	39.0805	37.7458	34.3495	34.8095
51.9208	19.036	30.4101	37.4187	40.0153	40.4662	39.2664	37.9636	34.5873	34.9481
52.582	19.1013	30.4765	37.5016	40.1263	40.6133	39.4508	38.1801	34.8238	35.0863
53.2465	19.1669	30.5431	37.5845	40.2366	40.7593	39.6337	38.395	35.059	35.2243
53.9143	19.2324	30.6096	37.6668	40.3462	40.9043	39.8154	38.6086	35.293	35.3621
54.5855	19.2983	30.6805	37.7491	40.4552	41.0482	39.9958	38.8207	35.5258	35.4996
55.26	19.3643	30.7515	37.831	40.5635	41.191	40.1748	39.0315	35.7573	35.6368
55.9379	19.4304	30.8225	37.9126	40.6712	41.333	40.3525	39.2409	35.9877	35.7738
56.6191	19.4968	30.8934	37.9941	40.7784	41.4738	40.5291	39.449	36.2168	35.9105
57.3038	19.5633	30.9645	38.0752	40.8849	41.6138	40.7043	39.6556	36.4447	36.0471
57.9919	19.63	31.0356	38.1562	40.991	41.7527	40.8785	39.8611	36.6714	36.1834
58.6834	19.7002	31.1065	38.2368	41.0964	41.891	41.0514	40.0652	36.8971	36.3194
59.3784	19.7705	31.1777	38.3174	41.2013	42.0282	41.2232	40.2681	37.1215	36.4553
60.0769	19.841	31.2488	38.3977	41.3056	42.1644	41.3938	40.4698	37.3448	36.591
60.7789	19.9117	31.32	38.4779	41.4096	42.2999	41.5634	40.6702	37.567	36.7264
61.4843	19.9827	31.3912	38.5577	41.513	42.4345	41.7317	40.8695	37.7882	36.8617
62.1933	20.0538	31.4625	38.6375	41.6158	42.5684	41.899	41.0675	38.0082	36.9967
62.9059	20.1252	31.5383	38.7171	41.7182	42.7014	42.0654	41.2644	38.2272	37.1316
63.622	20.1968	31.6141	38.7965	41.8202	42.8338	42.2307	41.4601	38.445	37.2663
64.3417	20.2686	31.69	38.8757	41.9218	42.9652	42.395	41.6547	38.6618	37.4008
65.065	20.3438	31.766	38.9549	42.0228	43.0959	42.5581	41.8482	38.8776	37.5351
65.7919	20.4194	31.842	39.0338	42.1235	43.226	42.7205	42.0406	39.0923	37.6693
66.5224	20.4952	31.918	39.1127	42.2237	43.3553	42.8818	42.2319	39.306	37.8033
67.2566	20.5712	31.9943	39.1914	42.3237	43.484	43.0422	42.4222	39.5187	37.9371
67.9945	20.6474	32.0705	39.27	42.4231	43.6119	43.2015	42.6114	39.7304	38.0708
68.736	20.7239	32.1468	39.3485	42.5222	43.7391	43.3602	42.7996	39.9411	38.2043
69.4813	20.8006	32.2232	39.4268	42.621	43.8657	43.5178	42.9868	40.1507	38.3376
70.2303	20.8777	32.2997	39.5052	42.7194	43.9917	43.6746	43.173	40.3596	38.4708
70.983	20.9549	32.3762	39.5833	42.8175	44.117	43.8305	43.3582	40.5674	38.6039
71.8908	21.0358	32.4575	39.6768	42.9346	44.2665	44.0163	43.579	40.8153	38.7633
72.8031	21.1169	32.5388	39.7703	43.0512	44.4151	44.2008	43.7983	41.0617	38.9223
73.72	21.1983	32.6202	39.8635	43.1672	44.5626	44.3841	44.016	41.3067	39.081
74.6415	21.28	32.7016	39.9567	43.2827	44.7091	44.5659	44.2322	41.5499	39.2394
75.5676	21.362	32.7832	40.0494	43.3977	44.8548	44.7465	44.447	41.7917	39.3974
76.4983	21.4442	32.865	40.1421	43.512	44.9995	44.9258	44.6602	42.032	39.5551
77.4337	21.5267	32.9468	40.2346	43.626	45.1434	45.1038	44.872	42.2708	39.7125
78.3737	21.6096	33.0287	40.327	43.7394	45.2864	45.2808	45.0824	42.5083	39.8695
79.3185	21.6961	33.1109	40.4192	43.8525	45.4285	45.4566	45.2913	42.7442	40.0263
80.2679	21.783	33.193	40.5113	43.965	45.5699	45.631	45.499	42.9787	40.1828
81.2222	21.8702	33.2754	40.6033	44.077	45.7104	45.8045	45.7052	43.2119	40.339
82.1811	21.9577	33.3625	40.6951	44.1888	45.8502	45.9768	45.9103	43.4437	40.4949
83.1449	22.0455	33.4497	40.787	44.3001	45.9892	46.1481	46.1139	43.6742	40.6505
84.1135	22.1335	33.5371	40.8786	44.411	46.1274	46.3183	46.3163	43.9033	40.8058
85.087	22.222	33.6246	40.9701	44.5214	46.265	46.4874	46.5175	44.1312	40.9609
86.0653	22.3108	33.7122	41.0616	44.6316	46.4018	46.6555	46.7175	44.3577	41.1157
87.0485	22.4033	33.8	41.153	44.7413	46.5378	46.8227	46.9163	44.583	41.2703
88.0366	22.4963	33.888	41.2443	44.8508	46.6734	46.989	47.1138	44.807	41.4246
89.0297	22.5897	33.9762	41.3356	44.9598	46.8082	47.1542	47.3103	45.0298	41.5787
90.0277	22.6832	34.0644	41.4268	45.0687	46.9424	47.3184	47.5056	45.2513	41.7325
91.0307	22.7773	34.1529	41.518	45.1771	47.0759	47.4818	47.6998	45.4717	41.8861
92.0387	22.8715	34.2463	41.6091	45.2853	47.2089	47.6444	47.8929	45.6908	42.0395
93.0518	22.9663	34.3398	41.7002	45.3931	47.3412	47.8059	48.0849	45.9089	42.1926
94.0699	23.0612	34.4335	41.7913	45.5008	47.473	47.9668	48.2759	46.1258	42.3455
95.0932	23.1603	34.5275	41.8823	45.6081	47.6042	48.1266	48.4658	46.3415	42.4983
96.1215	23.2598	34.6215	41.9733	45.7152	47.735	48.2857	48.6548	46.5562	42.6508
97.155	23.3596	34.7158	42.0644	45.822	47.8651	48.444	48.8427	46.7697	42.8031
98.1936	23.4598	34.8103	42.1554	45.9286	47.9947	48.6015	49.0296	46.9822	42.9552
99.2375	23.5604	34.905	42.2465	46.035	48.1238	48.7583	49.2157	47.1935	43.1071
100.287	23.6613	35	42.3375	46.141	48.2525	48.9142	49.4007	47.4038	43.2588
101.341	23.7627	35.095	42.4285	46.2471	48.3807	49.0695	49.5847	47.6131	43.4104
102.577	23.8682	35.1952	42.5348	46.3703	48.5295	49.2496	49.7983	47.8559	43.5869
103.819	23.9742	35.2956	42.641	46.4932	48.6775	49.4286	50.0103	48.0972	43.763
105.068	24.0805	35.3961	42.7471	46.6158	48.825	49.6065	50.2212	48.3368	43.9388
106.323	24.1873	35.4969	42.8532	46.738	48.9717	49.7834	50.4306	48.575	44.1142
107.584	24.2945	35.598	42.9593	46.86	49.1177	49.9592	50.6387	48.8116	44.2892
108.851	24.402	35.6993	43.0653	46.9816	49.263	50.134	50.8456	49.0468	44.4639
110.125	24.51	35.8008	43.1715	47.1029	49.4078	50.3078	51.0512	49.2807	44.6382
111.405	24.6224	35.9027	43.2775	47.2239	49.5519	50.4807	51.2556	49.5129	44.8122
112.692	24.7351	36.0047	43.3836	47.3447	49.6955	50.6526	51.4588	49.7439	44.9858
113.984	24.8483	36.112	43.4897	47.4652	49.8383	50.8236	51.6607	49.9735	45.1592
115.284	24.9621	36.2195	43.5958	47.5855	49.9807	50.9938	51.8616	50.2018	45.3322
116.59	25.0762	36.3272	43.7019	47.7055	50.1225	51.1629	52.0612	50.4287	45.5049
117.902	25.1908	36.4353	43.8082	47.8254	50.2638	51.3314	52.2598	50.6544	45.6774
119.221	25.3058	36.5436	43.9145	47.9451	50.4045	51.4989	52.4574	50.8788	45.8495
120.547	25.4253	36.6523	44.0207	48.0645	50.5448	51.6657	52.6538	51.1019	46.0214
121.879	25.5453	36.7612	44.1271	48.1837	50.6845	51.8316	52.8492	51.3238	46.1929
123.218	25.6658	36.8703	44.2335	48.3028	50.8238	51.9967	53.0436	51.5444	46.3642
124.563	25.7868	36.98	44.3401	48.4216	50.9626	52.1611	53.237	51.7638	46.5352
125.916	25.9083	37.0948	44.4467	48.5403	51.1011	52.3247	53.4294	51.9822	46.706
127.275	26.0303	37.2099	44.5535	48.659	51.239	52.4878	53.6208	52.1994	46.8765
128.641	26.1569	37.3253	44.6602	48.7775	51.3765	52.65	53.8112	52.4154	47.0468
130.013	26.284	37.4412	44.7672	48.8957	51.5137	52.8114	54.0008	52.6303	47.2168
131.393	26.4117	37.5572	44.8741	49.0139	51.6504	52.9724	54.1896	52.8441	47.3866
132.779	26.5398	37.6738	44.9813	49.132	51.7867	53.1325	54.3773	53.0568	47.5561
134.173	26.6685	37.7905	45.0885	49.25	51.9227	53.2921	54.5642	53.2685	47.7255
135.573	26.7977	37.9078	45.1958	49.368	52.0584	53.451	54.7503	53.4792	47.8946
136.98	26.9275	38.0252	45.3033	49.4858	52.1937	53.6093	54.9355	53.6887	48.0635
138.597	27.0621	38.1482	45.4263	49.6203	52.3478	53.7895	55.1461	53.927	48.2562
140.221	27.1972	38.2716	45.5495	49.7547	52.5015	53.9687	55.3555	54.1637	48.4484
141.854	27.3329	38.3954	45.6727	49.8887	52.6546	54.1472	55.5639	54.399	48.6403
143.495	27.4692	38.5195	45.796	50.0228	52.8073	54.3248	55.771	54.6329	48.8319
145.144	27.606	38.644	45.9195	50.1567	52.9595	54.5016	55.977	54.8655	49.023
146.801	27.7434	38.7689	46.0431	50.2904	53.1112	54.6775	56.182	55.0967	49.2138
148.466	27.8857	38.8942	46.1668	50.424	53.2625	54.8527	56.3859	55.3266	49.4042
150.14	28.0287	39.02	46.2907	50.5576	53.4134	55.0272	56.5888	55.5552	49.5943
151.823	28.1722	39.1513	46.4147	50.691	53.5638	55.2008	56.7906	55.7823	49.784
153.513	28.3164	39.283	46.539	50.8244	53.714	55.3739	56.9915	56.0084	49.9734
155.212	28.4612	39.4153	46.6634	50.9577	53.8637	55.5462	57.1913	56.2333	50.1625
156.92	28.6066	39.5478	46.788	51.0908	54.013	55.7178	57.3903	56.4568	50.3512
158.636	28.7571	39.681	46.9127	51.224	54.1621	55.8887	57.5883	56.6792	50.5397
160.361	28.9082	39.8145	47.0377	51.3571	54.3107	56.0592	57.7855	56.9005	50.7278
162.094	29.0601	39.9485	47.1629	51.4902	54.4591	56.2289	57.9817	57.1207	50.9157
163.836	29.2125	40.0829	47.2882	51.6232	54.6072	56.398	58.1772	57.3397	51.1033
165.587	29.3657	40.2231	47.4138	51.7562	54.755	56.5665	58.3717	57.5575	51.2906
167.346	29.5195	40.3638	47.5396	51.8893	54.9025	56.7345	58.5654	57.7743	51.4776
169.114	29.6785	40.5051	47.6657	52.0223	55.0498	56.9019	58.7583	57.9901	51.6643
170.892	29.8382	40.6468	47.792	52.1553	55.1968	57.0688	58.9506	58.2048	51.8508
172.678	29.9987	40.7889	47.9185	52.2884	55.3434	57.2353	59.1419	58.4185	52.0371
174.472	30.1598	40.9315	48.0453	52.4215	55.49	57.4011	59.3326	58.6313	52.2231
176.276	30.3217	41.0747	48.1724	52.5547	55.6363	57.5664	59.5225	58.843	52.4089
178.089	30.4843	41.2184	48.2997	52.6878	55.7825	57.7313	59.7117	59.0538	52.5944
180.139	30.6523	41.3682	48.4431	52.8377	55.9465	57.9163	59.9236	59.2898	52.8028
182.199	30.8211	41.5185	48.5868	52.9876	56.1103	58.1005	60.1347	59.5244	53.0108
184.269	30.9905	41.6692	48.7308	53.1374	56.2737	58.284	60.3447	59.7577	53.2184
186.35	31.1608	41.8206	48.8751	53.2873	56.4368	58.467	60.5537	59.9897	53.4256
188.441	31.3318	41.9724	49.0197	53.4372	56.5997	58.6493	60.762	60.2206	53.6325
190.542	31.5083	42.1248	49.1646	53.5872	56.7623	58.831	60.9692	60.4503	53.839
192.654	31.6857	42.2778	49.3097	53.737	56.9247	59.0122	61.1757	60.6787	54.0451
194.777	31.8638	42.4371	49.4551	53.8872	57.0868	59.1928	61.3813	60.906	54.2509
196.91	32.0428	42.5969	49.601	54.0372	57.2487	59.3729	61.586	61.1323	54.4564
199.054	32.2225	42.7573	49.747	54.1874	57.4103	59.5524	61.79	61.3573	54.6615
201.208	32.408	42.9183	49.8935	54.3376	57.5718	59.7314	61.9932	61.5812	54.8663
203.374	32.5943	43.0799	50.0402	54.488	57.7332	59.91	62.1957	61.8042	55.0708
205.55	32.7815	43.2421	50.1873	54.6385	57.8943	60.088	62.3973	62.026	55.2751
207.737	32.9694	43.4049	50.3347	54.7891	58.0553	60.2657	62.5983	62.2469	55.479
209.935	33.1583	43.5742	50.4825	54.9398	58.2162	60.443	62.7987	62.4667	55.6826
212.144	33.348	43.744	50.6307	55.0906	58.3769	60.6196	62.9983	62.6856	55.886
214.364	33.5437	43.9146	50.7793	55.2417	58.5375	60.796	63.1972	62.9035	56.0891
216.595	33.7402	44.0858	50.9281	55.3928	58.698	60.972	63.3955	63.1206	56.292
218.837	33.9376	44.2577	51.0774	55.5441	58.8584	61.1476	63.5932	63.3367	56.4946
221.091	34.136	44.4301	51.2272	55.6956	59.0187	61.3229	63.7904	63.5518	56.697
223.355	34.3351	44.6034	51.3772	55.8473	59.1789	61.4978	63.9868	63.7662	56.8991
225.884	34.5404	44.7832	51.5445	56.016	59.3568	61.6918	64.2044	64.0032	57.1234
228.426	34.7467	44.9638	51.712	56.1849	59.5347	61.8852	64.4212	64.2391	57.3473
230.98	34.9538	45.145	51.88	56.3538	59.7123	62.0781	64.6373	64.4738	57.5709
233.547	35.162	45.327	52.0485	56.5231	59.8898	62.2705	64.8526	64.7075	57.794
236.127	35.3712	45.5097	52.2174	56.6925	60.0673	62.4627	65.0671	64.9401	58.0169
238.72	35.5865	45.6931	52.3868	56.862	60.2446	62.6543	65.2809	65.1715	58.2393
241.326	35.8028	45.8834	52.5567	57.0317	60.4217	62.8455	65.4942	65.4021	58.4615
243.945	36.0202	46.0745	52.727	57.2018	60.599	63.0363	65.7067	65.6315	58.6833
246.576	36.2385	46.2662	52.8976	57.372	60.7761	63.2268	65.9185	65.8599	58.9048
249.221	36.4578	46.4588	53.0688	57.5425	60.9532	63.417	66.1298	66.0875	59.126
251.88	36.6837	46.6522	53.2407	57.7132	61.1302	63.6068	66.3404	66.3141	59.347
254.551	36.9105	46.8463	53.4128	57.8842	61.3072	63.7963	66.5505	66.5397	59.5676
257.236	37.1384	47.0412	53.5855	58.0554	61.4843	63.9855	66.7599	66.7644	59.788
259.935	37.3674	47.2432	53.7588	58.227	61.6613	64.1744	66.969	66.9884	60.0081
262.647	37.6029	47.446	53.9326	58.3988	61.8383	64.363	67.1774	67.2114	60.228
265.372	37.8395	47.6497	54.1068	58.5708	62.0154	64.5515	67.3853	67.4335	60.4477
268.111	38.0773	47.8542	54.2817	58.7432	62.1925	64.7397	67.5928	67.655	60.6671
270.864	38.3161	48.0595	54.4569	58.916	62.3698	64.9276	67.7997	67.8756	60.8863
273.63	38.5561	48.2657	54.6329	59.089	62.547	65.1153	68.0062	68.0954	61.1053
276.688	38.8029	48.4793	54.827	59.2798	62.7421	65.3215	68.2328	68.3362	61.3459
279.762	39.0508	48.6937	55.0216	59.4707	62.9372	65.5275	68.4587	68.5761	61.5862
282.851	39.2999	48.9091	55.217	59.662	63.1322	65.7331	68.6842	68.815	61.8261
285.955	39.5502	49.1252	55.4128	59.8537	63.3273	65.9384	68.909	69.0528	62.0658
289.075	39.8016	49.3424	55.6093	60.0458	63.5226	66.1435	69.1333	69.2898	62.3051
292.211	40.0599	49.5605	55.8063	60.2382	63.7178	66.3483	69.357	69.5259	62.5441
295.362	40.3195	49.786	56.0041	60.431	63.9132	66.553	69.5802	69.7612	62.7828
298.529	40.5804	50.0125	56.2025	60.624	64.1086	66.7575	69.803	69.9955	63.0213
301.712	40.8425	50.2401	56.4014	60.8176	64.3043	66.9616	70.0252	70.2291	63.2595
304.911	41.1117	50.4685	56.6011	61.0116	64.4999	67.1656	70.2471	70.4618	63.4975
308.126	41.3821	50.6979	56.8013	61.206	64.6957	67.3695	70.4685	70.6937	63.7352
311.357	41.6538	50.9283	57.0024	61.4008	64.8917	67.5733	70.6895	70.925	63.9727
314.603	41.927	51.1666	57.2041	61.5959	65.0879	67.7768	70.9101	71.1553	64.21
317.867	42.2072	51.4058	57.4064	61.7916	65.2843	67.9803	71.1302	71.385	64.4471
321.146	42.4889	51.6462	57.6095	61.9877	65.4808	68.1838	71.3502	71.614	64.684
324.442	42.7719	51.8874	57.8132	62.1843	65.6775	68.3871	71.5697	71.8423	64.9208
327.755	43.0562	52.1298	58.0177	62.3813	65.8745	68.5903	71.7888	72.0699	65.1574
331.084	43.342	52.3733	58.2228	62.579	66.0715	68.7935	72.0078	72.2969	65.3938
334.733	43.6352	52.6247	58.4474	62.795	66.2868	69.015	72.2463	72.5438	65.6515
338.401	43.9299	52.8773	58.6727	63.0114	66.5024	69.2364	72.4843	72.7898	65.9089
342.088	44.2259	53.1309	58.8989	63.2285	66.718	69.4578	72.722	73.035	66.1661
345.793	44.5233	53.3857	59.1258	63.4461	66.934	69.6789	72.9591	73.2795	66.423
349.516	44.8285	53.6416	59.3536	63.664	67.1503	69.9001	73.1961	73.5231	66.6798
353.258	45.1351	53.9057	59.5822	63.8827	67.3666	70.1212	73.4325	73.7661	66.9363
357.018	45.4432	54.171	59.8116	64.1019	67.5833	70.3423	73.6688	74.0083	67.1925
360.798	45.7528	54.4375	60.0418	64.3216	67.8003	70.5632	73.9047	74.2499	67.4487
364.596	46.0702	54.7052	60.2728	64.542	68.0176	70.7843	74.1403	74.4907	67.7046
368.413	46.3891	54.9742	60.5047	64.7628	68.2352	71.0052	74.3757	74.7309	67.9604
372.25	46.7097	55.2515	60.7373	64.9844	68.4531	71.2262	74.6108	74.9705	68.216
376.106	47.0316	55.5301	60.971	65.2065	68.6714	71.4473	74.8456	75.2095	68.4715
379.98	47.3617	55.8099	61.2054	65.4292	68.8899	71.6684	75.0803	75.448	68.7269
383.875	47.6934	56.0911	61.4407	65.6526	69.1089	71.8896	75.3149	75.6858	68.9822
387.788	48.0267	56.3735	61.677	65.8767	69.3282	72.1108	75.5492	75.9232	69.2374
391.722	48.3616	56.657	61.9141	66.1013	69.5478	72.3322	75.7835	76.1601	69.4925
396.004	48.7047	56.9495	62.1719	66.3453	69.7862	72.572	76.037	76.4159	69.7688
400.308	49.0494	57.2431	62.4307	66.59	70.025	72.812	76.2901	76.6711	70.0449
404.633	49.3959	57.5382	62.6905	66.8355	70.2642	73.0518	76.5432	76.9258	70.3208
408.98	49.744	57.8346	62.9513	67.0816	70.5037	73.292	76.796	77.1798	70.5965
413.349	50.1006	58.1323	63.2131	67.3284	70.7437	73.5321	77.0487	77.4331	70.8722
417.739	50.459	58.4391	63.476	67.576	70.9842	73.7723	77.3011	77.6859	71.1477
422.152	50.819	58.7473	63.7397	67.8243	71.225	74.0128	77.5535	77.9382	71.4231
426.586	51.1876	59.0568	64.0045	68.0735	71.4663	74.2532	77.8056	78.1899	71.6985
431.043	51.5581	59.3677	64.2704	68.3233	71.7081	74.4939	78.0576	78.4411	71.9738
435.522	51.9302	59.6802	64.5373	68.5739	71.9504	74.7348	78.3097	78.6918	72.249
440.023	52.3043	60.0018	64.8053	68.8253	72.1932	74.9759	78.5617	78.9421	72.5242
444.547	52.6872	60.3249	65.0743	69.0775	72.4365	75.2172	78.8136	79.1919	72.7994
449.094	53.072	60.6496	65.3444	69.3305	72.6802	75.4587	79.0655	79.4413	73.0746
453.663	53.4585	60.9757	65.6155	69.5843	72.9246	75.7005	79.3172	79.6903	73.3498
458.255	53.847	61.3034	65.8877	69.839	73.1695	75.9423	79.5691	79.9388	73.625
463.225	54.2445	61.6405	66.1822	70.114	73.4338	76.2032	79.8404	80.206	73.9213
468.22	54.644	61.9793	66.4777	70.39	73.6987	76.4643	80.1114	80.4728	74.2176
473.24	55.0454	62.3196	66.7745	70.667	73.9641	76.7257	80.3826	80.7391	74.5139
478.285	55.4559	62.6615	67.0725	70.9448	74.2302	76.9874	80.6536	81.0048	74.8102
483.355	55.8684	63.0132	67.3717	71.2235	74.4968	77.2492	80.9248	81.2702	75.1064
488.45	56.2831	63.3663	67.672	71.5032	74.7642	77.5115	81.1959	81.5353	75.4027
493.571	56.6997	63.7214	67.9737	71.7837	75.032	77.7738	81.467	81.7998	75.699
498.718	57.1258	64.0779	68.2765	72.0652	75.3006	78.0368	81.7383	82.0641	75.9954
503.89	57.5538	64.4362	68.5806	72.3477	75.5698	78.2999	82.0096	82.3278	76.2918
509.089	57.9841	64.8045	68.886	72.6312	75.8398	78.5634	82.2809	82.5915	76.5884
514.313	58.4238	65.1745	69.1926	72.9156	76.1103	78.8273	82.5525	82.8547	76.885
519.563	58.8658	65.5463	69.5005	73.201	76.3816	79.0917	82.824	83.1175	77.1817
524.84	59.3099	65.9198	69.8098	73.4875	76.6536	79.3563	83.0958	83.3803	77.4786
530.143	59.7562	66.295	70.1203	73.775	76.9263	79.6215	83.3678	83.6428	77.7756
535.853	60.2123	66.6808	70.4544	74.084	77.2193	79.9059	83.6594	83.9236	78.094
541.591	60.6707	67.0681	70.7898	74.3942	77.5131	80.1909	83.9511	84.2042	78.4125
547.359	61.1313	67.4573	71.1268	74.7055	77.8077	80.4763	84.2429	84.4844	78.7311
553.155	61.6019	67.8485	71.4651	75.0179	78.1029	80.7622	84.5348	84.7644	79.0498
558.98	62.0748	68.2501	71.8049	75.3315	78.3991	81.0483	84.827	85.0441	79.3687
564.835	62.5501	68.6537	72.1461	75.6462	78.696	81.3351	85.1193	85.3235	79.6878
570.718	63.0355	69.0592	72.4888	75.9618	78.9937	81.6223	85.4121	85.6028	80.007
576.631	63.5234	69.4666	72.833	76.2789	79.2923	81.9102	85.7048	85.8817	80.3265
582.574	64.0135	69.8849	73.1785	76.597	79.5918	82.1985	85.9981	86.1606	80.6462
588.546	64.5141	70.3051	73.5257	76.9164	79.8922	82.4873	86.2914	86.4392	80.9661
594.548	65.0172	70.7274	73.8744	77.2368	80.1935	82.7767	86.5853	86.7178	81.2863
600.581	65.5228	71.1516	74.2245	77.5585	80.4955	83.0667	86.8794	86.9962	81.6068
606.643	66.0308	71.5779	74.5762	77.8816	80.7987	83.3573	87.1738	87.2746	81.9276
613.142	66.5493	72.0153	74.9529	78.2273	81.1228	83.6679	87.4881	87.5714	82.2701
619.673	67.0705	72.4548	75.3314	78.5744	81.4479	83.9791	87.8027	87.8679	82.6129
626.237	67.5944	72.8964	75.7113	78.9228	81.7742	84.291	88.1176	88.1643	82.9559
632.834	68.129	73.3402	76.093	79.2726	82.1013	84.6035	88.4331	88.4607	83.2992
639.463	68.6662	73.7954	76.4765	79.6237	82.4295	84.9166	88.7488	88.7568	83.6429
646.126	69.2061	74.2527	76.8615	79.9762	82.7587	85.2305	89.065	89.053	83.987
652.823	69.757	74.7122	77.2484	80.33	83.0889	85.5449	89.3817	89.3491	84.3314
659.552	70.3107	75.1739	77.6369	80.6852	83.4202	85.8601	89.6986	89.6452	84.6762
666.316	70.867	75.6473	78.0271	81.0418	83.7526	86.1762	90.0162	89.9413	85.0214
673.113	71.4346	76.1232	78.419	81.3998	84.086	86.4928	90.3342	90.2372	85.367
679.944	72.005	76.6011	78.8128	81.7593	84.4206	86.8103	90.6526	90.5333	85.7131
686.809	72.5782	77.0814	79.2082	82.1202	84.7562	87.1285	90.9715	90.8294	86.0597
694.14	73.1628	77.5735	79.6303	82.5051	85.114	87.4675	91.311	91.144	86.4284
701.508	73.7504	78.0682	80.0542	82.8916	85.473	87.8072	91.651	91.4587	86.7976
708.912	74.3408	78.5652	80.48	83.2797	85.8332	88.1477	91.9914	91.7733	87.1672
716.354	74.9429	79.0647	80.9078	83.6693	86.1945	88.4893	92.3325	92.0881	87.5374
723.832	75.5478	79.5763	81.3375	84.0603	86.5572	88.8314	92.674	92.4029	87.9081
731.348	76.1559	80.0904	81.769	84.4531	86.9208	89.1745	93.0164	92.7178	88.2793
738.902	76.7758	80.607	82.2027	84.8475	87.2859	89.5187	93.3592	93.0329	88.6511
746.493	77.3988	81.1362	82.6382	85.2435	87.6523	89.8636	93.7026	93.348	89.0235
754.123	78.0338	81.6677	83.0757	85.6411	88.0199	90.2094	94.0468	93.6632	89.3965
761.79	78.6718	82.2021	83.5153	86.0403	88.3888	90.5563	94.3915	93.9788	89.7701
769.496	79.3131	82.7388	83.9567	86.4412	88.759	90.9042	94.737	94.2944	90.1444
777.696	79.9665	83.2884	84.4263	86.8673	89.1523	91.2733	95.1036	94.6289	90.5414
785.937	80.6232	83.8407	84.898	87.2953	89.5472	91.6435	95.4708	94.9634	90.939
794.219	81.2832	84.3955	85.3719	87.7251	89.9432	92.0148	95.8387	95.2982	91.3374
802.542	81.9555	84.9531	85.8479	88.1566	90.3408	92.3872	96.2075	95.6333	91.7364
810.907	82.6311	85.5238	86.3263	88.59	90.74	92.7606	96.5769	95.9685	92.1362
819.314	83.3101	86.0971	86.8065	89.0251	91.1402	93.1349	96.9471	96.3039	92.5367
827.763	84.0018	86.6732	87.2892	89.462	91.5422	93.5105	97.3182	96.6397	92.9381
836.255	84.6967	87.2522	87.774	89.9008	91.9456	93.8872	97.6902	96.9758	93.3402
844.788	85.4047	87.8446	88.261	90.3417	92.3506	94.265	98.0628	97.3123	93.7431
853.365	86.1159	88.4398	88.7504	90.784	92.7568	94.6438	98.4363	97.6488	94.1469
861.984	86.8306	89.0377	89.2419	91.2285	93.1647	95.0238	98.8109	97.9861	94.5516
871.127	87.5585	89.6493	89.7632	91.6996	93.597	95.4263	99.2071	98.3422	94.9796
880.317	88.2898	90.2639	90.2868	92.1727	94.0308	95.8298	99.6043	98.6987	95.4086
889.552	89.0245	90.8814	90.8129	92.648	94.4661	96.2348	100.002	99.0556	95.8385
898.833	89.7727	91.5017	91.3413	93.125	94.9033	96.6407	100.401	99.413	96.2693
908.161	90.5244	92.1362	91.8722	93.6043	95.342	97.048	100.801	99.7707	96.7011
917.535	91.2895	92.7736	92.4055	94.0855	95.7823	97.4567	101.202	100.129	97.1339
926.957	92.0582	93.414	92.9414	94.5688	96.2243	97.8667	101.604	100.487	97.5677
936.425	92.8307	94.0686	93.4798	95.0542	96.6682	98.2779	102.007	100.847	98.0025
945.941	93.6167	94.7263	94.0205	95.5417	97.1137	98.6904	102.411	101.206	98.4385
955.504	94.4067	95.3871	94.5636	96.0313	97.5607	99.1044	102.816	101.566	98.8755
965.621	95.2101	96.0623	95.1381	96.5489	98.0334	99.5415	103.244	101.946	99.3366
975.789	96.0174	96.7405	95.7152	97.0688	98.5077	99.9801	103.672	102.326	99.7989
986.007	96.8285	97.4221	96.295	97.5908	98.9841	100.42	104.102	102.707	100.262
996.277	97.6535	98.1069	96.8774	98.1151	99.4621	100.862	104.533	103.088	100.727
1006.6	98.4823	98.8063	97.4625	98.6416	99.9421	101.304	104.965	103.47	101.193
1016.97	99.3253	99.5088	98.0503	99.1705	100.424	101.749	105.399	103.852	101.66
1027.39	100.172	100.215	98.6407	99.7018	100.908	102.195	105.833	104.235	102.128
1037.87	101.023	100.936	99.2339	100.235	101.393	102.642	106.269	104.619	102.598
1048.4	101.888	101.66	99.8297	100.771	101.881	103.091	106.706	105.003	103.069
1058.98	102.756	102.387	100.428	101.309	102.37	103.542	107.144	105.388	103.541
1070.15	103.639	103.129	101.06	101.877	102.886	104.016	107.605	105.794	104.039
1081.37	104.526	103.875	101.694	102.446	103.405	104.493	108.068	106.199	104.538
1092.65	105.417	104.625	102.331	103.019	103.925	104.971	108.532	106.606	105.038
1103.98	106.322	105.389	102.971	103.593	104.447	105.45	108.998	107.013	105.539
1115.37	107.232	106.157	103.614	104.171	104.971	105.931	109.465	107.421	106.043
1126.82	108.155	106.928	104.26	104.751	105.498	106.414	109.933	107.83	106.547
1138.33	109.083	107.703	104.908	105.333	106.026	106.899	110.402	108.24	107.054
1149.89	110.025	108.493	105.56	105.918	106.557	107.385	110.873	108.65	107.561
1161.51	110.972	109.287	106.214	106.505	107.089	107.874	111.346	109.062	108.071
1173.19	111.921	110.084	106.871	107.095	107.624	108.363	111.82	109.474	108.582
1185.48	112.886	110.897	107.563	107.715	108.187	108.878	112.318	109.906	109.119
1197.84	113.855	111.713	108.258	108.339	108.752	109.395	112.817	110.34	109.657
1210.26	114.838	112.532	108.955	108.964	109.319	109.914	113.318	110.775	110.198
1222.74	115.825	113.368	109.656	109.593	109.888	110.434	113.82	111.21	110.74
1235.29	116.826	114.207	110.359	110.224	110.46	110.957	114.325	111.647	111.284
1247.89	117.831	115.049	111.066	110.858	111.033	111.481	114.83	112.084	111.83
1260.56	118.851	115.907	111.776	111.494	111.609	112.007	115.338	112.523	112.377
1273.3	119.875	116.768	112.489	112.133	112.188	112.535	115.846	112.962	112.927
1286.09	120.902	117.633	113.204	112.775	112.769	113.065	116.357	113.403	113.478
1299.54	121.943	118.514	113.956	113.449	113.378	113.621	116.892	113.864	114.057
1313.05	122.988	119.398	114.71	114.125	113.99	114.179	117.429	114.327	114.637
1326.63	124.048	120.285	115.468	114.804	114.604	114.74	117.968	114.791	115.22
1340.28	125.111	121.189	116.228	115.486	115.221	115.301	118.508	115.255	115.804
1353.99	126.188	122.096	116.992	116.171	115.84	115.866	119.05	115.721	116.391
1367.78	127.268	123.019	117.759	116.858	116.462	116.432	119.594	116.189	116.979
1381.63	128.363	123.945	118.528	117.549	117.085	117	120.139	116.657	117.57
1395.55	129.46	124.874	119.301	118.241	117.712	117.57	120.687	117.126	118.163
1410.16	130.572	125.819	120.11	118.967	118.368	118.167	121.26	117.617	118.784
1424.83	131.686	126.767	120.923	119.696	119.026	118.766	121.834	118.11	119.408
1439.58	132.815	127.718	121.738	120.427	119.687	119.368	122.411	118.603	120.033
1454.4	133.945	128.685	122.557	121.162	120.351	119.971	122.989	119.098	120.661
1469.29	135.09	129.655	123.378	121.899	121.017	120.577	123.569	119.594	121.291
1484.26	136.236	130.628	124.202	122.638	121.685	121.185	124.151	120.092	121.924
1499.31	137.396	131.617	125.03	123.381	122.356	121.795	124.735	120.59	122.559
1514.43	138.558	132.608	125.86	124.126	123.029	122.407	125.32	121.09	123.197
1530.25	139.733	133.615	126.727	124.905	123.733	123.046	125.932	121.613	123.863
1546.16	140.91	134.625	127.598	125.687	124.44	123.688	126.546	122.136	124.533
1562.15	142.099	135.637	128.471	126.471	125.149	124.333	127.162	122.661	125.205
1578.22	143.289	136.664	129.347	127.258	125.86	124.979	127.779	123.187	125.879
1594.36	144.492	137.694	130.226	128.048	126.574	125.627	128.399	123.715	126.556
1610.59	145.696	138.725	131.107	128.84	127.29	126.278	129.02	124.244	127.236
1626.9	146.911	139.773	131.991	129.635	128.009	126.931	129.643	124.775	127.919
1643.29	148.127	140.821	132.877	130.433	128.73	127.586	130.268	125.307	128.604
1660.42	149.354	141.885	133.802	131.265	129.483	128.269	130.92	125.861	129.32
1677.64	150.581	142.951	134.729	132.099	130.238	128.955	131.574	126.417	130.038
1694.94	151.819	144.017	135.658	132.936	130.995	129.643	132.23	126.975	130.76
1712.33	153.056	145.099	136.59	133.776	131.755	130.333	132.887	127.534	131.484
1729.81	154.304	146.182	137.523	134.618	132.517	131.025	133.547	128.095	132.211
1747.37	155.551	147.279	138.459	135.462	133.281	131.72	134.208	128.657	132.942
1765.03	156.807	148.377	139.397	136.308	134.048	132.416	134.871	129.22	133.675
1782.77	158.061	149.475	140.337	137.157	134.817	133.115	135.537	129.785	134.412
1801.28	159.325	150.588	141.315	138.041	135.618	133.843	136.229	130.374	135.18
1819.89	160.586	151.7	142.294	138.926	136.421	134.573	136.924	130.964	135.951
1838.59	161.856	152.826	143.276	139.814	137.226	135.304	137.62	131.556	136.726
1857.38	163.123	153.952	144.259	140.704	138.033	136.038	138.318	132.149	137.504
1876.27	164.397	155.078	145.243	141.595	138.842	136.774	139.018	132.743	138.285
1895.25	165.679	156.216	146.229	142.489	139.654	137.512	139.719	133.339	139.07
1914.33	166.957	157.354	147.216	143.384	140.467	138.253	140.423	133.937	139.857
1934.21	168.242	158.504	148.24	144.314	141.313	139.022	141.154	134.559	140.678
1954.19	169.521	159.653	149.266	145.246	142.16	139.793	141.887	135.182	141.502
1974.28	170.806	160.8	150.292	146.179	143.009	140.567	142.622	135.806	142.33
1994.46	172.086	161.959	151.319	147.114	143.86	141.342	143.358	136.433	143.162
2014.74	173.371	163.116	152.346	148.05	144.713	142.119	144.096	137.06	143.997
2035.13	174.649	164.283	153.374	148.987	145.567	142.898	144.835	137.69	144.836
2055.61	175.931	165.449	154.402	149.925	146.423	143.678	145.577	138.32	145.678

## Sheet: Fig. 6a
time (s)	1.50 mM	0.98	0.5	0.126	0.092	0.069	0.058	0.046	0.029
0.36	0.629766	0.616087	0.382055	0.239336	0.241271	0.235658	0.233989	0.233158	0.230668
0.72	0.8242	0.756769	0.452838	0.24182	0.242672	0.236363	0.234224	0.23357	0.230159
1.08	0.946739	0.840667	0.500796	0.243367	0.243434	0.236291	0.234336	0.233506	0.230219
1.44	1.03895	0.90446	0.539651	0.244539	0.243809	0.236527	0.234214	0.233682	0.230521
1.8	1.11284	0.956255	0.571554	0.246154	0.244309	0.236945	0.234129	0.233693	0.229965
2.16	1.17338	0.999784	0.598938	0.247841	0.245341	0.236911	0.234203	0.233701	0.229224
2.52	1.22497	1.03657	0.622486	0.24973	0.246078	0.237032	0.234745	0.233302	0.230139
2.88	1.27001	1.06897	0.643722	0.251187	0.247302	0.237412	0.234675	0.233641	0.229992
3.24	1.30938	1.09732	0.662377	0.252877	0.247903	0.237985	0.23527	0.234251	0.230172
3.6	1.34396	1.1236	0.679733	0.253699	0.248617	0.237584	0.235249	0.234232	0.230016
3.96	1.37531	1.14694	0.695624	0.255018	0.24906	0.237566	0.234925	0.234641	0.229447
4.32	1.40362	1.16847	0.709766	0.256226	0.249923	0.237796	0.235406	0.234636	0.229897
4.68	1.43007	1.18707	0.723596	0.258123	0.25079	0.238508	0.235554	0.234128	0.230209
5.04	1.45441	1.20565	0.736349	0.258963	0.251511	0.238637	0.236096	0.234414	0.230052
5.4	1.47729	1.22257	0.747739	0.260054	0.252376	0.239251	0.236125	0.234661	0.229604
5.76	1.49832	1.23807	0.758386	0.260794	0.253068	0.239103	0.236005	0.234536	0.230054
6.12	1.51859	1.25257	0.768523	0.261476	0.253743	0.239325	0.236316	0.234649	0.230151
6.48	1.53735	1.26578	0.778438	0.263157	0.254462	0.23986	0.235884	0.234405	0.230275
6.84	1.55526	1.27898	0.787375	0.264097	0.255126	0.239958	0.235797	0.234373	0.229912
7.2	1.5719	1.29178	0.796076	0.264455	0.255544	0.240128	0.235999	0.234714	0.230108
7.56	1.58767	1.30353	0.804363	0.265905	0.25632	0.240325	0.236204	0.234506	0.229987
7.92	1.60263	1.31456	0.812415	0.266508	0.256766	0.240725	0.236536	0.234523	0.229753
8.28	1.61724	1.32646	0.820024	0.267185	0.257363	0.241021	0.236188	0.234617	0.229936
8.64	1.63142	1.33678	0.827265	0.267937	0.257989	0.241486	0.236548	0.234737	0.230386
9	1.64487	1.3463	0.834579	0.269063	0.25866	0.241563	0.236164	0.234964	0.230519
9.36	1.6581	1.35577	0.841106	0.269951	0.259194	0.242041	0.236281	0.234822	0.230658
9.72	1.66976	1.36507	0.847304	0.271127	0.259159	0.242101	0.236392	0.235063	0.23029
10.08	1.68152	1.37377	0.85368	0.271646	0.259656	0.241742	0.236434	0.235	0.230476
10.44	1.69322	1.38235	0.859892	0.271796	0.260028	0.242296	0.236379	0.235146	0.230042
10.8	1.70451	1.39122	0.865872	0.272491	0.260172	0.242281	0.236158	0.235128	0.230576
11.16	1.71454	1.39892	0.871679	0.274028	0.261014	0.242593	0.236307	0.235051	0.230929
11.52	1.72493	1.40708	0.877122	0.274289	0.261989	0.242844	0.235935	0.234993	0.230796
11.88	1.73502	1.41397	0.883069	0.274683	0.262102	0.242652	0.23574	0.235056	0.231028
12.24	1.74478	1.42139	0.88877	0.275806	0.262039	0.242875	0.235555	0.234874	0.231385
12.6	1.75403	1.42858	0.893795	0.27666	0.262741	0.242801	0.235761	0.234989	0.230982
12.96	1.76344	1.43535	0.898314	0.277051	0.263145	0.243047	0.235908	0.234679	0.230987
13.32	1.77239	1.44157	0.903645	0.277919	0.264037	0.24345	0.236224	0.23491	0.23129
13.68	1.78132	1.44843	0.908386	0.27856	0.264678	0.243934	0.235726	0.23523	0.231174
14.04	1.78967	1.45499	0.912644	0.279536	0.264919	0.243911	0.23549	0.235008	0.231136
14.4	1.79759	1.46105	0.916787	0.280184	0.265607	0.244455	0.235507	0.234982	0.231428
14.76	1.80495	1.46773	0.921286	0.281035	0.265783	0.244732	0.23599	0.234976	0.231286
15.12	1.81302	1.47407	0.925246	0.281408	0.266064	0.2448	0.235795	0.234849	0.231625
15.48	1.8208	1.47993	0.929083	0.282083	0.266293	0.244703	0.235525	0.23442	0.231261
15.84	1.828	1.48511	0.933667	0.283209	0.266896	0.245364	0.235622	0.234611	0.230778
16.2	1.83465	1.49016	0.937852	0.283829	0.267322	0.245667	0.2356	0.234663	0.230834
16.56	1.8422	1.49592	0.9421	0.284598	0.267842	0.246176	0.236263	0.235243	0.230551
16.92	1.84883	1.50102	0.946023	0.284829	0.267897	0.246313	0.237353	0.235182	0.230348
17.28	1.85521	1.5066	0.949526	0.285923	0.268427	0.246323	0.237104	0.235397	0.229727
17.64	1.86166	1.512	0.952961	0.28677	0.269146	0.245547	0.236846	0.235723	0.229872
18	1.86808	1.51684	0.956813	0.28705	0.269879	0.245904	0.236843	0.235965	0.230124
18.36	1.87434	1.52167	0.960796	0.28743	0.270249	0.24616	0.236684	0.235783	0.230342
18.72	1.88129	1.52669	0.964345	0.288273	0.270101	0.24678	0.236939	0.235462	0.230266
19.08	1.8878	1.53136	0.967706	0.289004	0.270293	0.246896	0.237085	0.235248	0.229733
19.44	1.89353	1.53544	0.971293	0.289404	0.270593	0.246814	0.237148	0.235714	0.230066
19.8	1.89925	1.53967	0.974238	0.290176	0.271229	0.24708	0.237496	0.23556	0.229921
20.16	1.90475	1.54449	0.976849	0.290959	0.271344	0.247271	0.237143	0.235796	0.229886
20.52	1.91055	1.54858	0.979855	0.291827	0.271652	0.247641	0.237489	0.235463	0.229902
20.88	1.916	1.55287	0.983267	0.292053	0.271742	0.247885	0.236847	0.235364	0.229756
21.24	1.92167	1.5568	0.986143	0.291911	0.27236	0.247612	0.236853	0.235419	0.229944
21.6	1.92696	1.56088	0.989485	0.292882	0.272775	0.247626	0.236942	0.235488	0.230064
21.96	1.93263	1.56518	0.992774	0.294009	0.273769	0.247653	0.236965	0.235507	0.229856
22.32	1.93826	1.56914	0.995944	0.294565	0.274229	0.24786	0.237154	0.235685	0.230285
22.68	1.94409	1.57324	0.998932	0.294824	0.274488	0.247949	0.236987	0.235716	0.230447
23.04	1.94963	1.57716	1.00133	0.294498	0.275277	0.248232	0.237427	0.235488	0.230345
23.4	1.9543	1.58088	1.00426	0.295227	0.275189	0.248129	0.237521	0.235547	0.230179
23.76	1.95911	1.58484	1.00644	0.295454	0.274763	0.248622	0.237586	0.235956	0.230662
24.12	1.96415	1.58799	1.00969	0.296229	0.274704	0.248543	0.237943	0.236171	0.230355
24.48	1.9691	1.59178	1.01295	0.297027	0.274669	0.248003	0.23814	0.236306	0.230329
24.84	1.97369	1.59514	1.01533	0.297126	0.275596	0.248575	0.237982	0.23656	0.230594
25.2	1.97843	1.5989	1.01814	0.297533	0.276295	0.249158	0.237787	0.236557	0.230497
25.56	1.98298	1.60252	1.02087	0.298197	0.276504	0.249326	0.237997	0.236418	0.230452
25.92	1.98807	1.60575	1.02368	0.298616	0.277059	0.248924	0.2379	0.236092	0.230676
26.28	1.99321	1.60984	1.02631	0.299026	0.277674	0.249243	0.238471	0.236138	0.230352
26.64	1.99672	1.61319	1.02824	0.299457	0.278019	0.249929	0.238268	0.236404	0.23048
27	2.00149	1.61653	1.03116	0.299871	0.277858	0.250009	0.238395	0.235801	0.230589
27.36	2.00592	1.61941	1.03305	0.300148	0.277803	0.250287	0.238547	0.235993	0.230256
27.72	2.00989	1.62297	1.03567	0.300962	0.278543	0.25063	0.238464	0.236171	0.23052
28.08	2.01385	1.62597	1.0384	0.301553	0.278726	0.250796	0.237963	0.236242	0.230159
28.44	2.01858	1.62884	1.04064	0.30187	0.279013	0.250533	0.238142	0.236316	0.230353
28.8	2.02262	1.63226	1.04285	0.302289	0.279224	0.25072	0.238222	0.236537	0.230542
29.16	2.02587	1.63546	1.04514	0.303127	0.2791	0.250976	0.238304	0.236598	0.230483
29.52	2.02969	1.63878	1.04704	0.303664	0.279324	0.251709	0.238339	0.236435	0.230414
29.88	2.03401	1.64139	1.04931	0.304699	0.279692	0.251496	0.238559	0.23674	0.230215
30.24	2.03804	1.64442	1.05151	0.304651	0.280347	0.251669	0.23859	0.236746	0.230085
30.6	2.04137	1.6476	1.05386	0.305728	0.280529	0.251684	0.238212	0.237118	0.229901
30.96	2.0449	1.65054	1.05665	0.305737	0.281076	0.252266	0.238329	0.236745	0.230041
31.32	2.04907	1.65313	1.05919	0.305787	0.28141	0.252045	0.238484	0.236251	0.230366
31.68	2.05302	1.65605	1.06082	0.306023	0.281935	0.2521	0.238382	0.236163	0.230939
32.04	2.05675	1.65874	1.06276	0.306511	0.282503	0.25236	0.239028	0.236015	0.23086
32.4	2.06079	1.6616	1.06435	0.306691	0.282624	0.251714	0.239397	0.23648	0.231153
32.76	2.06421	1.6645	1.06599	0.307169	0.282658	0.252454	0.239149	0.236983	0.230743
33.12	2.0676	1.66726	1.06816	0.307554	0.282828	0.25236	0.238987	0.236923	0.231206
33.48	2.07074	1.66935	1.07077	0.307693	0.283356	0.252739	0.238616	0.237031	0.23144
33.84	2.07436	1.67207	1.07243	0.307934	0.283426	0.252624	0.23875	0.237063	0.231097
34.2	2.07772	1.67515	1.07416	0.307903	0.28375	0.253414	0.23899	0.237055	0.23042
34.56	2.0813	1.67808	1.07529	0.308532	0.28386	0.253152	0.239151	0.237079	0.23069
34.92	2.08499	1.6802	1.07786	0.309042	0.283985	0.253562	0.239583	0.236557	0.230942
35.28	2.08853	1.68258	1.08002	0.309937	0.284284	0.253565	0.239429	0.236962	0.230831
35.64	2.09174	1.68503	1.08199	0.309962	0.284418	0.253471	0.239536	0.23731	0.23114
36	2.09428	1.68715	1.08387	0.31022	0.284914	0.25315	0.239698	0.237614	0.230674
36.36	2.09757	1.68992	1.08589	0.310307	0.285553	0.253326	0.239754	0.237514	0.230836
36.72	2.10071	1.69274	1.08804	0.310612	0.286466	0.253193	0.239713	0.237209	0.231181
37.08	2.10403	1.69493	1.08993	0.311085	0.285916	0.253104	0.239658	0.237752	0.230787
37.44	2.10686	1.69711	1.09186	0.311496	0.286391	0.253913	0.239978	0.237839	0.230458
37.8	2.10991	1.69961	1.09317	0.311731	0.286717	0.254056	0.240064	0.237269	0.23038
38.16	2.11334	1.70251	1.09495	0.312227	0.286629	0.254242	0.240366	0.237352	0.230761
38.52	2.11594	1.70435	1.09651	0.312532	0.287037	0.254004	0.240225	0.237072	0.230962
38.88	2.11924	1.70665	1.09846	0.312309	0.287368	0.253457	0.240296	0.236777	0.23096
39.24	2.12203	1.70899	1.10036	0.312867	0.287794	0.253774	0.240721	0.236996	0.231004
39.6	2.12505	1.71121	1.10201	0.313144	0.288187	0.254011	0.24037	0.237069	0.231192
39.96	2.12802	1.71348	1.10391	0.313329	0.288413	0.254383	0.24087	0.23726	0.231035
40.32	2.13112	1.71567	1.1061	0.313858	0.288458	0.254472	0.24052	0.237296	0.230362
40.68	2.13394	1.7181	1.10761	0.314304	0.28893	0.254872	0.241098	0.237266	0.230428
41.04	2.13735	1.72058	1.10936	0.314573	0.289458	0.254822	0.240998	0.237656	0.23046
41.4	2.1401	1.72322	1.1109	0.315312	0.28986	0.254985	0.24062	0.237893	0.230654
41.76	2.14258	1.7248	1.11287	0.315888	0.290332	0.254962	0.240738	0.237596	0.230391
42.12	2.14533	1.7275	1.11392	0.316606	0.290596	0.25501	0.24074	0.23775	0.230898
42.48	2.14873	1.72934	1.11548	0.316542	0.290544	0.255134	0.240791	0.238218	0.230819
42.84	2.15186	1.73136	1.11753	0.316989	0.290861	0.255851	0.240457	0.237811	0.231292
43.2	2.15461	1.73436	1.1191	0.31726	0.291237	0.256207	0.240643	0.237823	0.231228
43.56	2.15734	1.73605	1.12073	0.317219	0.291666	0.256747	0.240657	0.237794	0.230881
43.92	2.15979	1.73796	1.12255	0.317776	0.292063	0.256612	0.240766	0.237802	0.23055
44.28	2.16206	1.73988	1.12404	0.318335	0.291902	0.256721	0.240656	0.237894	0.230831
44.64	2.16475	1.74186	1.12558	0.318712	0.292368	0.25663	0.240701	0.237497	0.230756
45	2.1675	1.74457	1.12672	0.319381	0.292834	0.257211	0.240897	0.237873	0.230994
45.36	2.16951	1.74705	1.12794	0.319252	0.292873	0.257201	0.240979	0.23808	0.23118
45.72	2.17239	1.74849	1.12967	0.319291	0.293385	0.256711	0.241274	0.23825	0.231345
46.08	2.17514	1.75019	1.13124	0.319678	0.293742	0.256202	0.240875	0.238562	0.23142
46.44	2.17793	1.75237	1.13247	0.319595	0.293632	0.256455	0.241301	0.238789	0.23154
46.8	2.18003	1.75468	1.13411	0.320383	0.293659	0.257142	0.241438	0.238574	0.231785
47.16	2.18301	1.75671	1.13549	0.32076	0.293685	0.257722	0.241365	0.238429	0.231535
47.52	2.18478	1.75837	1.13703	0.32095	0.294127	0.257593	0.24124	0.238569	0.231732
47.88	2.18733	1.76003	1.13834	0.321065	0.294849	0.257282	0.240788	0.238391	0.232271
48.24	2.18941	1.76228	1.13966	0.321414	0.294781	0.256932	0.240272	0.238671	0.23223
48.6	2.19179	1.76418	1.14116	0.322109	0.294818	0.257663	0.240291	0.23888	0.232097
48.96	2.19442	1.76612	1.14277	0.322055	0.294793	0.25775	0.240853	0.239143	0.231991
49.32	2.19693	1.76763	1.14401	0.321991	0.295019	0.257542	0.239991	0.239046	0.232205
49.68	2.19919	1.76964	1.14534	0.322689	0.295269	0.257356	0.240284	0.239134	0.232233
50.04	2.20256	1.77126	1.14663	0.323235	0.29567	0.25735	0.240349	0.239286	0.231909
50.4	2.20419	1.77323	1.14794	0.323263	0.29563	0.257627	0.240368	0.239244	0.231735
50.76	2.20568	1.77554	1.14913	0.323325	0.295835	0.258229	0.240664	0.239431	0.231361
51.12	2.20819	1.77682	1.15063	0.32338	0.296381	0.258914	0.240909	0.239836	0.231848
51.48	2.21059	1.77814	1.15252	0.323814	0.296425	0.259055	0.24065	0.239452	0.231704
51.84	2.21329	1.78043	1.15366	0.324042	0.296547	0.258914	0.240978	0.239786	0.231477
52.2	2.2158	1.78128	1.15485	0.323982	0.2968	0.259023	0.241266	0.239545	0.231832
52.56	2.21839	1.78289	1.15576	0.323873	0.297121	0.259252	0.241427	0.239574	0.232154
52.92	2.22059	1.78573	1.15795	0.324527	0.297037	0.259053	0.241271	0.239507	0.23203
53.28	2.22259	1.78719	1.15862	0.32508	0.296845	0.259081	0.241206	0.239729	0.231742
53.64	2.2248	1.78894	1.15973	0.325371	0.297683	0.259407	0.241151	0.240386	0.2319
54	2.22685	1.79028	1.16085	0.325657	0.297997	0.259051	0.241652	0.240343	0.231537
54.36	2.22907	1.79221	1.16212	0.325999	0.298078	0.259405	0.241503	0.239875	0.231652
54.72	2.23101	1.79432	1.16377	0.325483	0.298098	0.259262	0.241392	0.239925	0.231864
55.08	2.23251	1.79622	1.16515	0.326363	0.298233	0.259597	0.240934	0.239854	0.231546
55.44	2.23539	1.79802	1.16589	0.326974	0.298345	0.259722	0.241203	0.239635	0.230975
55.8	2.23769	1.79952	1.16686	0.326806	0.298129	0.260063	0.241565	0.239763	0.230969
56.16	2.23918	1.80112	1.16796	0.327313	0.298334	0.259964	0.241458	0.239775	0.230716
56.52	2.24159	1.80251	1.16878	0.327235	0.298634	0.260082	0.241634	0.240073	0.230722
56.88	2.24329	1.80465	1.17069	0.327419	0.298713	0.260448	0.2423	0.239979	0.230939
57.24	2.24493	1.80579	1.17235	0.328012	0.298399	0.260265	0.242152	0.240079	0.230938
57.6	2.24722	1.80773	1.17304	0.328037	0.298393	0.260649	0.242563	0.240089	0.230711
57.96	2.24957	1.80941	1.17376	0.328587	0.29862	0.260658	0.242667	0.240439	0.231764
58.32	2.25199	1.81089	1.17598	0.328616	0.299163	0.260482	0.242995	0.240512	0.231812
58.68	2.2539	1.81236	1.17728	0.32899	0.300163	0.260874	0.24309	0.240629	0.231673
59.04	2.25632	1.81359	1.17768	0.329101	0.300282	0.261014	0.242646	0.240892	0.231686
59.4	2.25816	1.81481	1.17895	0.32931	0.300769	0.261205	0.242797	0.240868	0.231808
59.76	2.26004	1.81704	1.1807	0.329782	0.300596	0.260831	0.242765	0.240778	0.231791
60.12	2.262	1.81877	1.18158	0.329894	0.300633	0.261383	0.242484	0.240921	0.231419
60.48	2.26298	1.82048	1.18208	0.330367	0.300668	0.261325	0.242842	0.240512	0.230769
60.84	2.26509	1.82144	1.18356	0.330923	0.300955	0.261222	0.243286	0.240943	0.230849
61.2	2.26703	1.82302	1.18471	0.331392	0.301248	0.261439	0.243174	0.24119	0.231298
61.56	2.26857	1.8247	1.18567	0.331239	0.301437	0.261494	0.243293	0.241159	0.231533
61.92	2.27054	1.8264	1.18697	0.331275	0.301692	0.261065	0.243435	0.240952	0.231379
62.28	2.2728	1.82793	1.18766	0.331941	0.301386	0.261512	0.243375	0.240612	0.231364
62.64	2.27479	1.82893	1.18904	0.332121	0.301473	0.261585	0.243751	0.241104	0.231676
63	2.27675	1.83019	1.19013	0.332518	0.301812	0.261844	0.243628	0.240507	0.231383
63.36	2.27818	1.8318	1.19133	0.332794	0.301836	0.261153	0.243274	0.240618	0.231302
63.72	2.28008	1.83332	1.19207	0.333056	0.301815	0.261433	0.243127	0.240535	0.231144
64.08	2.28244	1.83474	1.19396	0.333523	0.301983	0.261623	0.243409	0.240854	0.231029
64.44	2.28387	1.83659	1.1942	0.333838	0.302125	0.262058	0.243001	0.24034	0.231098
64.8	2.28602	1.83772	1.19589	0.334574	0.302767	0.262223	0.243561	0.241071	0.231602
65.16	2.28741	1.83896	1.19644	0.334618	0.303178	0.262125	0.243571	0.240852	0.231717
65.52	2.28923	1.83962	1.19778	0.334833	0.303289	0.262569	0.24361	0.241002	0.231639
65.88	2.29104	1.84117	1.1987	0.335116	0.30311	0.26255	0.243677	0.241004	0.230987
66.24	2.29354	1.84244	1.19988	0.335501	0.303389	0.262742	0.243758	0.240628	0.231321
66.6	2.29506	1.84408	1.20151	0.335835	0.303781	0.262717	0.243433	0.240442	0.231014
66.96	2.29613	1.84519	1.20244	0.335582	0.304048	0.262541	0.243608	0.240573	0.231124
67.32	2.29778	1.84673	1.20353	0.335783	0.303416	0.262573	0.244013	0.2408	0.231123
67.68	2.29944	1.84816	1.20463	0.336441	0.303462	0.262613	0.244308	0.240459	0.231616
68.04	2.3013	1.85011	1.20578	0.336115	0.303828	0.263635	0.244436	0.24055	0.231926
68.4	2.30308	1.85126	1.20675	0.336254	0.304229	0.263362	0.244422	0.240756	0.231347
68.76	2.30455	1.85213	1.20755	0.337182	0.304574	0.263581	0.244422	0.240836	0.231868
69.12	2.306	1.85327	1.20873	0.337257	0.304523	0.263506	0.244353	0.241104	0.23152
69.48	2.30752	1.85447	1.20959	0.337393	0.30427	0.263684	0.244704	0.241472	0.231566
69.84	2.30914	1.85597	1.21067	0.337563	0.304639	0.263772	0.24438	0.241256	0.231489
70.2	2.3113	1.85771	1.21132	0.337554	0.304631	0.263662	0.244658	0.241216	0.231938
70.56	2.31308	1.85852	1.21241	0.337994	0.304855	0.263574	0.244623	0.240831	0.231922
70.92	2.31433	1.86007	1.21358	0.338441	0.305648	0.26368	0.244597	0.240819	0.232049
71.28	2.31611	1.86127	1.21447	0.338364	0.305785	0.263653	0.244417	0.240711	0.231885
71.64	2.3185	1.86273	1.21569	0.338919	0.305917	0.263535	0.244634	0.240971	0.231743
72	2.32046	1.86366	1.21664	0.339133	0.306273	0.264188	0.244807	0.240605	0.231929
72.36	2.32189	1.86461	1.21706	0.339712	0.306253	0.263686	0.244423	0.240741	0.232184
72.72	2.32329	1.86652	1.21792	0.340009	0.306414	0.26365	0.244539	0.240661	0.232235
73.08	2.32439	1.86763	1.21919	0.339525	0.306925	0.264014	0.244421	0.240748	0.232207
73.44	2.32625	1.86821	1.22019	0.339311	0.307052	0.26463	0.244402	0.240651	0.231826
73.8	2.3273	1.86965	1.2214	0.33954	0.307022	0.264521	0.244838	0.240988	0.231599
74.16	2.32934	1.87049	1.22174	0.339664	0.307205	0.26444	0.245366	0.240755	0.231738
74.52	2.33051	1.87099	1.22286	0.33954	0.307115	0.264614	0.245695	0.240978	0.231608
74.88	2.33227	1.87153	1.22426	0.34024	0.307018	0.264226	0.245137	0.241264	0.231161
75.24	2.33396	1.87338	1.22512	0.340148	0.307399	0.264409	0.245173	0.241188	0.231272
75.6	2.33587	1.87479	1.22571	0.340128	0.307889	0.264418	0.245007	0.240922	0.231338
75.96	2.33735	1.87604	1.22656	0.34024	0.307986	0.264691	0.24532	0.240861	0.23124
76.32	2.33844	1.87714	1.22791	0.340267	0.308034	0.264807	0.245446	0.241193	0.231364
76.68	2.34034	1.8781	1.2284	0.340515	0.308506	0.264535	0.245568	0.241585	0.231552
77.04	2.34165	1.87927	1.22903	0.341092	0.308461	0.265231	0.245318	0.241389	0.231515
77.4	2.34346	1.88108	1.22999	0.341164	0.308492	0.265304	0.245481	0.241245	0.231849
77.76	2.3446	1.88208	1.23067	0.341485	0.309149	0.265435	0.245171	0.241177	0.232186
78.12	2.34639	1.88302	1.23116	0.341481	0.309256	0.265934	0.244963	0.241739	0.2323
78.48	2.34739	1.88496	1.23203	0.341564	0.309958	0.265666	0.244997	0.242068	0.231894
78.84	2.34856	1.88607	1.23308	0.341717	0.309768	0.265238	0.245377	0.242169	0.231776
79.2	2.35005	1.8872	1.23377	0.341712	0.309821	0.265555	0.24555	0.242004	0.231584
79.56	2.3518	1.88882	1.2352	0.3422	0.310315	0.26588	0.245428	0.241449	0.231448
79.92	2.35317	1.88987	1.23627	0.341966	0.310417	0.265744	0.245653	0.241855	0.231326
80.28	2.355	1.89087	1.23731	0.341817	0.310158	0.265949	0.2459	0.241934	0.231317
80.64	2.35686	1.89266	1.23794	0.342395	0.31002	0.265779	0.246043	0.242047	0.231438
81	2.35761	1.89285	1.2386	0.34281	0.309989	0.266083	0.245847	0.242079	0.232093
81.36	2.35878	1.89426	1.24017	0.343543	0.30983	0.265962	0.246052	0.24243	0.231926
81.72	2.36004	1.89579	1.24071	0.343616	0.31004	0.266135	0.246172	0.242583	0.231813
82.08	2.3616	1.89738	1.24217	0.343702	0.310376	0.266268	0.246519	0.242226	0.231746
82.44	2.36302	1.89838	1.24322	0.344061	0.310752	0.266243	0.246253	0.241926	0.231003
82.8	2.36442	1.89952	1.24428	0.343717	0.311058	0.266358	0.245948	0.242115	0.231211
83.16	2.36583	1.90071	1.24463	0.343883	0.311022	0.266329	0.245588	0.241927	0.231558
83.52	2.36733	1.90116	1.2456	0.34446	0.311486	0.266548	0.24546	0.241874	0.231757
83.88	2.36913	1.90228	1.2464	0.345032	0.311655	0.266759	0.245514	0.242418	0.231733
84.24	2.3709	1.90328	1.24694	0.345265	0.311778	0.267087	0.245906	0.242094	0.231816
84.6	2.37234	1.90451	1.24767	0.345156	0.311908	0.267003	0.245675	0.242096	0.231466
84.96	2.37312	1.90578	1.24859	0.34508	0.312234	0.266616	0.246327	0.242522	0.231376
85.32	2.3746	1.90671	1.24896	0.345632	0.312868	0.266917	0.24623	0.242575	0.231438
85.68	2.37599	1.90709	1.25026	0.345879	0.312917	0.266786	0.246335	0.242453	0.231884
86.04	2.37726	1.90925	1.25124	0.345848	0.31268	0.266879	0.245923	0.242354	0.231788
86.4	2.37867	1.91018	1.2519	0.346019	0.312791	0.267135	0.245348	0.241982	0.231478
86.76	2.38001	1.91151	1.25318	0.345864	0.313054	0.267391	0.245787	0.241569	0.231266
87.12	2.38122	1.91261	1.25376	0.346421	0.312971	0.267601	0.245838	0.241505	0.231856
87.48	2.38266	1.91359	1.25431	0.346977	0.313492	0.267409	0.245562	0.241551	0.231999
87.84	2.38422	1.915	1.25498	0.347469	0.313617	0.267625	0.245318	0.241455	0.231839
88.2	2.38604	1.91625	1.25582	0.347505	0.313712	0.267787	0.245786	0.241096	0.231723
88.56	2.38705	1.91659	1.25632	0.347176	0.313774	0.268281	0.245564	0.241745	0.232003
88.92	2.38754	1.91724	1.25743	0.347241	0.313817	0.268484	0.245842	0.241294	0.231662
89.28	2.38881	1.91823	1.25842	0.347475	0.313876	0.268354	0.245879	0.241199	0.231733
89.64	2.39058	1.91948	1.25913	0.348467	0.314515	0.268527	0.246239	0.24146	0.231825
90	2.39105	1.92079	1.25983	0.348481	0.314431	0.268451	0.246983	0.241216	0.231515
90.36	2.39292	1.92219	1.26017	0.348595	0.314932	0.268538	0.246737	0.241652	0.231304
90.72	2.39438	1.92321	1.2614	0.348767	0.314734	0.268865	0.246426	0.241739	0.231712
91.08	2.3956	1.9243	1.26234	0.349041	0.315183	0.268844	0.246252	0.241371	0.232422
91.44	2.39714	1.92495	1.26273	0.349212	0.315367	0.268846	0.246136	0.241045	0.231998
91.8	2.39793	1.92545	1.26354	0.349511	0.31548	0.268995	0.24582	0.241314	0.232068
92.16	2.40023	1.92655	1.26425	0.349716	0.315313	0.269082	0.245701	0.241685	0.23187
92.52	2.40119	1.92721	1.26525	0.350014	0.315671	0.269395	0.246514	0.24157	0.232116
92.88	2.40249	1.92832	1.26619	0.35028	0.315568	0.269239	0.246944	0.241659	0.232148
93.24	2.40293	1.92984	1.26676	0.350357	0.315865	0.269358	0.247231	0.241493	0.231754
93.6	2.40405	1.9305	1.26734	0.350723	0.315986	0.26994	0.246655	0.241481	0.23183
93.96	2.40569	1.93192	1.26822	0.351522	0.3159	0.270057	0.246505	0.24094	0.23205
94.32	2.40768	1.93261	1.2685	0.351387	0.315547	0.270114	0.247037	0.241317	0.231324
94.68	2.4088	1.93378	1.2692	0.350666	0.315737	0.26963	0.247183	0.241587	0.231347
95.04	2.41007	1.93496	1.26997	0.35098	0.316149	0.269709	0.24732	0.241715	0.231588
95.4	2.4111	1.93545	1.27102	0.351334	0.316111	0.270162	0.247523	0.241966	0.231698
95.76	2.41285	1.9363	1.27188	0.351492	0.316577	0.26985	0.247719	0.241957	0.231259
96.12	2.4137	1.93729	1.27229	0.351293	0.316579	0.269477	0.247518	0.242316	0.231078
96.48	2.41462	1.93823	1.27326	0.352221	0.316601	0.269694	0.247073	0.242075	0.231081
96.84	2.41559	1.93882	1.27436	0.352751	0.317138	0.269843	0.246935	0.242289	0.231529
97.2	2.4173	1.93889	1.27532	0.352566	0.317578	0.269402	0.247033	0.241765	0.231218
97.56	2.41809	1.94052	1.27544	0.352427	0.317816	0.269442	0.247005	0.241598	0.231292
97.92	2.41899	1.94211	1.27588	0.353001	0.317936	0.269824	0.24648	0.241911	0.231042
98.28	2.42022	1.94278	1.27651	0.353675	0.318072	0.270206	0.246463	0.241942	0.230757
98.64	2.42164	1.94399	1.27755	0.353643	0.317764	0.270051	0.246259	0.241534	0.230711
99	2.42253	1.94488	1.27823	0.353651	0.317888	0.270445	0.246855	0.241336	0.230925
99.36	2.42426	1.94532	1.27924	0.353491	0.318244	0.270649	0.246836	0.241985	0.231303
99.72	2.4251	1.94625	1.27971	0.354152	0.31808	0.271163	0.247332	0.241848	0.231068
100.08	2.42595	1.9474	1.28059	0.354302	0.317918	0.271103	0.247276	0.241517	0.23109
100.44	2.42639	1.94822	1.28133	0.354353	0.318072	0.270855	0.247068	0.241439	0.231135
100.8	2.42819	1.94944	1.28189	0.35439	0.318223	0.271081	0.247264	0.241617	0.230949
101.16	2.42928	1.95032	1.28242	0.354906	0.318657	0.271492	0.247018	0.241992	0.231102
101.52	2.43098	1.95127	1.28344	0.355313	0.318745	0.271245	0.24745	0.241665	0.231072
101.88	2.4322	1.95198	1.28405	0.355542	0.318731	0.271397	0.24739	0.24204	0.23077
102.24	2.43306	1.95283	1.28458	0.355638	0.318778	0.270894	0.246936	0.24218	0.230387
102.6	2.43455	1.95367	1.28513	0.355611	0.318632	0.270684	0.247054	0.241762	0.230684
102.96	2.43597	1.95514	1.28573	0.355935	0.318666	0.270981	0.247644	0.242406	0.231316
103.32	2.43695	1.95587	1.28653	0.355841	0.31893	0.271094	0.248375	0.242566	0.231031
103.68	2.43793	1.95702	1.28676	0.356531	0.319103	0.271097	0.248569	0.242642	0.231074
104.04	2.43898	1.95783	1.28741	0.356581	0.319318	0.271394	0.248454	0.242784	0.231184
104.4	2.44057	1.95903	1.28821	0.356874	0.31987	0.27118	0.248106	0.242789	0.231255
104.76	2.44082	1.95987	1.28896	0.357115	0.320023	0.271181	0.248387	0.243034	0.231404
105.12	2.4423	1.96065	1.28966	0.357112	0.320147	0.271637	0.248333	0.242774	0.231494
105.48	2.44374	1.96217	1.29028	0.357399	0.320092	0.271831	0.249152	0.242822	0.231227
105.84	2.44543	1.96334	1.29053	0.357356	0.320258	0.272175	0.248677	0.242699	0.230755
106.2	2.44694	1.96414	1.29127	0.357558	0.320424	0.27233	0.248863	0.242411	0.230852
106.56	2.44808	1.96438	1.29256	0.358232	0.320851	0.272534	0.248302	0.242391	0.231457
106.92	2.44895	1.96493	1.29302	0.358399	0.32111	0.272437	0.247997	0.242347	0.231297
107.28	2.44976	1.96621	1.29353	0.357821	0.321093	0.272245	0.247891	0.242612	0.231137
107.64	2.45033	1.967	1.29387	0.358483	0.321108	0.27243	0.247791	0.242541	0.231656
108	2.45171	1.96815	1.29514	0.358183	0.32136	0.272552	0.248008	0.24256	0.231403
108.36	2.45263	1.96881	1.29653	0.358589	0.321082	0.272021	0.248339	0.242561	0.23162
108.72	2.45407	1.96952	1.29654	0.358555	0.321229	0.272541	0.248178	0.242667	0.231484
109.08	2.45429	1.97064	1.29675	0.358955	0.321501	0.272393	0.248561	0.242592	0.231925
109.44	2.45516	1.97216	1.29772	0.359023	0.321342	0.272323	0.248276	0.24201	0.232315
109.8	2.45583	1.9725	1.29798	0.359023	0.321615	0.272654	0.248027	0.242485	0.232172
110.16	2.45711	1.97334	1.29927	0.359309	0.322546	0.272981	0.248106	0.242155	0.232018
110.52	2.45782	1.97416	1.29998	0.359582	0.322071	0.273114	0.247916	0.242431	0.231632
110.88	2.45887	1.97441	1.30028	0.359784	0.322106	0.272982	0.248177	0.242441	0.231636
111.24	2.46036	1.97516	1.30051	0.359863	0.322337	0.272886	0.248712	0.242563	0.232002
111.6	2.46128	1.97621	1.30154	0.359983	0.322542	0.272794	0.248861	0.24289	0.232202
111.96	2.46251	1.9775	1.30171	0.359788	0.322561	0.273068	0.248975	0.243124	0.232435
112.32	2.46375	1.97829	1.30224	0.360271	0.322647	0.273279	0.248619	0.242847	0.232482
112.68	2.46522	1.98	1.30329	0.360512	0.322833	0.273135	0.248691	0.243343	0.232975
113.04	2.46621	1.9812	1.30328	0.360715	0.322969	0.273688	0.249469	0.243207	0.232894
113.4	2.46661	1.98142	1.3042	0.360397	0.323398	0.273927	0.249156	0.243368	0.233016
113.76	2.46833	1.982	1.30457	0.360457	0.323312	0.274159	0.249234	0.243477	0.232819
114.12	2.46974	1.98283	1.30588	0.360223	0.323353	0.273967	0.249158	0.243269	0.232376
114.48	2.46981	1.98386	1.30617	0.360235	0.323727	0.274049	0.249066	0.243053	0.23203
114.84	2.47101	1.98527	1.30645	0.360441	0.323721	0.273776	0.248893	0.242883	0.23212
115.2	2.47215	1.98622	1.30757	0.361123	0.323766	0.273721	0.248863	0.242968	0.232219
115.56	2.47312	1.9866	1.30824	0.361258	0.323405	0.273522	0.248582	0.243154	0.232061
115.92	2.47459	1.98743	1.30886	0.361109	0.32362	0.273526	0.248634	0.243437	0.23195
116.28	2.47566	1.98843	1.30973	0.361581	0.323203	0.273467	0.248369	0.244199	0.232047
116.64	2.47726	1.98933	1.31018	0.361588	0.324	0.273736	0.248512	0.244236	0.231974
117	2.47776	1.98995	1.31094	0.362052	0.324417	0.273743	0.248256	0.244454	0.232064
117.36	2.47838	1.99107	1.3115	0.362502	0.324389	0.273911	0.24835	0.243809	0.232419
117.72	2.47886	1.99252	1.31213	0.362175	0.324495	0.273988	0.248256	0.243787	0.232292
118.08	2.47965	1.99327	1.31241	0.362412	0.324483	0.273603	0.248834	0.243894	0.232511
118.44	2.48087	1.99384	1.31298	0.362824	0.324992	0.27382	0.249035	0.244217	0.232608
118.8	2.48223	1.99467	1.31355	0.362701	0.32456	0.274291	0.249022	0.244181	0.232849
119.16	2.48268	1.99524	1.31418	0.362785	0.32504	0.274729	0.249174	0.244132	0.232632
119.52	2.48356	1.99618	1.31506	0.362813	0.325078	0.274615	0.248924	0.244029	0.232557
119.88	2.48497	1.99651	1.31623	0.363605	0.325186	0.274615	0.248921	0.244025	0.232419
120.24	2.4856	1.99723	1.31706	0.363345	0.32483	0.27447	0.248857	0.244005	0.232346
120.6	2.48642	1.99793	1.31738	0.363896	0.32526	0.274493	0.249054	0.244323	0.232372
120.96	2.4874	1.99899	1.31761	0.363829	0.325426	0.274938	0.249236	0.245278	0.232054
121.32	2.48849	1.99957	1.3183	0.363905	0.325663	0.274724	0.249405	0.245211	0.232624
121.68	2.48982	2.00045	1.31889	0.364376	0.325882	0.274906	0.249418	0.24544	0.232946
122.04	2.49075	2.00097	1.31961	0.364107	0.326102	0.275118	0.249751	0.245054	0.232815
122.4	2.4922	2.00119	1.32025	0.364699	0.326483	0.275354	0.249445	0.244999	0.232468
122.76	2.49231	2.00244	1.32082	0.364585	0.32679	0.275532	0.249099	0.245255	0.232173
123.12	2.49379	2.00295	1.32155	0.364559	0.326681	0.275365	0.249537	0.24541	0.231913
123.48	2.49459	2.00407	1.32193	0.364918	0.326577	0.275347	0.249864	0.245303	0.23167
123.84	2.49547	2.00485	1.32263	0.365322	0.326589	0.275779	0.249814	0.245481	0.232253
124.2	2.49602	2.00504	1.32316	0.365617	0.326377	0.275651	0.249906	0.24541	0.232254
124.56	2.49653	2.00578	1.32354	0.365691	0.327303	0.275786	0.250715	0.24557	0.232081
124.92	2.49785	2.00775	1.32379	0.365926	0.327853	0.275891	0.25041	0.245596	0.231831
125.28	2.49892	2.00807	1.32462	0.365853	0.327623	0.275871	0.250263	0.245243	0.232035
125.64	2.4998	2.00871	1.32518	0.365683	0.327183	0.276101	0.250223	0.244884	0.232162
126	2.50108	2.0092	1.32623	0.365695	0.327337	0.27606	0.24974	0.245107	0.23186
126.36	2.50169	2.01008	1.32661	0.366532	0.327646	0.276167	0.249864	0.245241	0.231572
126.72	2.50312	2.0107	1.32688	0.366585	0.32777	0.276108	0.250193	0.245588	0.231571
127.08	2.50396	2.01144	1.32719	0.365949	0.328035	0.275801	0.249776	0.245249	0.231656
127.44	2.50501	2.01166	1.32785	0.366287	0.327229	0.27585	0.250031	0.24527	0.2314
127.8	2.50616	2.01216	1.32828	0.366541	0.327468	0.276055	0.250559	0.245389	0.231255
128.16	2.507	2.01286	1.32927	0.366511	0.327433	0.276271	0.250471	0.245446	0.231575
128.52	2.50824	2.01351	1.32946	0.366886	0.327635	0.276086	0.249851	0.245398	0.23159
128.88	2.50953	2.01402	1.32974	0.367482	0.328742	0.276033	0.250018	0.245245	0.231892
129.24	2.51048	2.01541	1.33021	0.36767	0.328695	0.275853	0.250251	0.246263	0.232171
129.6	2.51111	2.01632	1.33049	0.367386	0.329034	0.276189	0.250367	0.245888	0.232654
129.96	2.51161	2.01659	1.33119	0.367427	0.328921	0.276598	0.250509	0.245788	0.232122
130.32	2.51235	2.01692	1.3316	0.367684	0.329142	0.276407	0.250207	0.245819	0.232133
130.68	2.51353	2.01713	1.33239	0.367417	0.329167	0.276734	0.250034	0.245887	0.232015
131.04	2.5145	2.0176	1.33321	0.367737	0.328989	0.277131	0.250132	0.246067	0.232146
131.4	2.5159	2.0184	1.33357	0.368083	0.329539	0.277351	0.249689	0.245907	0.232579
131.76	2.51661	2.01927	1.33416	0.368198	0.330026	0.277545	0.250553	0.246193	0.232694
132.12	2.51758	2.02027	1.33469	0.368209	0.329869	0.277578	0.250341	0.246377	0.232973
132.48	2.51903	2.02104	1.33505	0.369184	0.330271	0.277783	0.25022	0.246246	0.232888
132.84	2.51975	2.02092	1.33529	0.369145	0.330693	0.278333	0.250349	0.246143	0.232521
133.2	2.52017	2.02159	1.33606	0.369022	0.330777	0.278089	0.250399	0.245925	0.232201
133.56	2.52126	2.02269	1.33699	0.369049	0.330734	0.278702	0.250064	0.246079	0.232308
133.92	2.52184	2.02325	1.33744	0.368993	0.330677	0.278558	0.250589	0.245793	0.231835
134.28	2.52365	2.02365	1.33808	0.369443	0.330882	0.278287	0.251008	0.245926	0.231866
134.64	2.52404	2.02458	1.33875	0.369792	0.33046	0.27807	0.250703	0.246203	0.23155
135	2.52463	2.02547	1.33908	0.370302	0.330613	0.278252	0.250546	0.245922	0.231367
135.36	2.52588	2.02606	1.33911	0.370466	0.330844	0.278035	0.250211	0.245532	0.231755
135.72	2.52712	2.02687	1.33917	0.370922	0.330927	0.2781	0.249912	0.245601	0.232054
136.08	2.52784	2.02747	1.34	0.370919	0.331173	0.27799	0.249922	0.245377	0.232202
136.44	2.52878	2.02806	1.34075	0.37117	0.331296	0.277644	0.250486	0.245119	0.232348
136.8	2.5297	2.02889	1.34116	0.371455	0.330895	0.277878	0.2502	0.24538	0.232551
137.16	2.5307	2.02991	1.34124	0.371547	0.330813	0.278685	0.250264	0.245309	0.232472
137.52	2.53113	2.0301	1.34166	0.371577	0.330631	0.278064	0.250863	0.24549	0.232854
137.88	2.53234	2.03066	1.34227	0.371805	0.330706	0.278319	0.250834	0.245351	0.232928
138.24	2.53326	2.03153	1.34308	0.37155	0.33069	0.278087	0.250946	0.245317	0.233057
138.6	2.53416	2.0323	1.34373	0.371817	0.331553	0.277743	0.250763	0.245568	0.23291
138.96	2.53524	2.03304	1.34422	0.371677	0.331836	0.278035	0.250783	0.2455	0.232943
139.32	2.53612	2.03309	1.34462	0.371839	0.331857	0.277895	0.250863	0.245425	0.232486
139.68	2.53732	2.03373	1.34521	0.371913	0.331845	0.277987	0.250983	0.245543	0.233281
140.04	2.53765	2.03459	1.34541	0.372598	0.331991	0.278226	0.250764	0.245847	0.233189
140.4	2.53884	2.03561	1.34595	0.372657	0.331706	0.278033	0.250726	0.245786	0.233121
140.76	2.53987	2.03643	1.3467	0.372536	0.332584	0.278116	0.250682	0.245644	0.232507
141.12	2.54091	2.03739	1.34731	0.372976	0.332658	0.277946	0.250307	0.245886	0.232711
141.48	2.54127	2.03797	1.34712	0.373021	0.332497	0.278373	0.25085	0.245831	0.232921
141.84	2.54209	2.0381	1.34815	0.372915	0.332565	0.278106	0.251341	0.246266	0.233078
142.2	2.54279	2.03902	1.34872	0.373114	0.33296	0.278398	0.251344	0.246352	0.233413
142.56	2.54299	2.03914	1.34918	0.373405	0.332434	0.278735	0.251603	0.246489	0.233601
142.92	2.54352	2.03962	1.34953	0.373528	0.332501	0.278491	0.250967	0.246434	0.233591
143.28	2.54464	2.04031	1.35025	0.373281	0.332997	0.278832	0.251436	0.245919	0.233929
143.64	2.54547	2.0415	1.35094	0.372918	0.333294	0.278574	0.251182	0.246347	0.233393
144	2.54603	2.04215	1.35129	0.372708	0.333321	0.279342	0.250968	0.246232	0.233785
144.36	2.54725	2.04268	1.35154	0.373076	0.3333	0.279129	0.251216	0.245936	0.233821
144.72	2.54804	2.04356	1.35207	0.373275	0.33345	0.278906	0.251299	0.246656	0.233353
145.08	2.5488	2.04392	1.35267	0.373005	0.333433	0.278846	0.25074	0.24608	0.232871
145.44	2.54937	2.04529	1.35341	0.373027	0.333881	0.279295	0.251377	0.246565	0.233237
145.8	2.55038	2.04538	1.3539	0.373598	0.333329	0.279349	0.251369	0.246763	0.233536
146.16	2.55122	2.04584	1.35452	0.373595	0.333327	0.279431	0.251279	0.246379	0.2336
146.52	2.55257	2.04682	1.35502	0.373893	0.333627	0.279487	0.251293	0.246186	0.234079
146.88	2.55343	2.04755	1.35546	0.374092	0.334067	0.279157	0.251106	0.245947	0.233397
147.24	2.55315	2.04863	1.35606	0.374532	0.334073	0.279421	0.251492	0.245837	0.233165
147.6	2.5544	2.04949	1.35669	0.374899	0.333855	0.279354	0.251253	0.245471	0.233439
147.96	2.55553	2.05004	1.35703	0.374522	0.333953	0.278918	0.251099	0.245694	0.233777
148.32	2.5557	2.05013	1.35772	0.374472	0.334386	0.279113	0.251317	0.24565	0.23389
148.68	2.55636	2.05075	1.35828	0.374756	0.334383	0.279273	0.250907	0.245607	0.233871
149.04	2.55785	2.05187	1.35882	0.374576	0.334321	0.279208	0.251067	0.246098	0.233321
149.4	2.55878	2.05204	1.35922	0.375038	0.335182	0.279346	0.251824	0.246801	0.23365
149.76	2.55937	2.05277	1.35951	0.37554	0.335135	0.279359	0.25192	0.246767	0.233266
150.12	2.56034	2.05324	1.35992	0.375822	0.335279	0.279263	0.252039	0.246297	0.233155
150.48	2.56151	2.05436	1.36061	0.37535	0.335571	0.279291	0.251882	0.246624	0.232893
150.84	2.56198	2.05522	1.36072	0.375639	0.335439	0.279701	0.252128	0.246613	0.233213
151.2	2.56228	2.05539	1.36122	0.375923	0.335268	0.279832	0.252372	0.246401	0.233061
151.56	2.56292	2.05638	1.36208	0.375314	0.335419	0.280244	0.252153	0.246543	0.23347
151.92	2.56382	2.05731	1.36268	0.37523	0.335349	0.28013	0.252441	0.246569	0.233046
152.28	2.56483	2.05744	1.36339	0.375406	0.335698	0.280075	0.252322	0.245878	0.233381
152.64	2.56597	2.05814	1.36397	0.375227	0.335746	0.280368	0.252296	0.246651	0.233157
153	2.56694	2.0585	1.36425	0.375891	0.336169	0.280128	0.252746	0.246869	0.232606
153.36	2.56738	2.05924	1.36463	0.376414	0.336404	0.280495	0.252701	0.246748	0.232433
153.72	2.5677	2.05994	1.36465	0.376734	0.336108	0.280852	0.252469	0.247236	0.232519
154.08	2.56849	2.06015	1.36522	0.376447	0.33645	0.280417	0.252521	0.246476	0.232681
154.44	2.56907	2.06145	1.36585	0.376619	0.336298	0.280106	0.252099	0.246429	0.232482
154.8	2.56967	2.0619	1.36657	0.376792	0.336246	0.280153	0.251989	0.246601	0.232339
155.16	2.57088	2.0619	1.36712	0.376506	0.336382	0.280627	0.252537	0.246642	0.232773
155.52	2.57136	2.06242	1.36796	0.376341	0.336484	0.280573	0.252576	0.247111	0.232656
155.88	2.57184	2.06275	1.36814	0.376595	0.336183	0.280653	0.252806	0.247027	0.232801
156.24	2.57279	2.06336	1.36796	0.377014	0.336303	0.280915	0.252857	0.246613	0.232309
156.6	2.5735	2.06449	1.36778	0.377119	0.336685	0.281001	0.252614	0.246638	0.23275
156.96	2.57478	2.0653	1.36858	0.37746	0.336995	0.280688	0.252507	0.246878	0.233006
157.32	2.5752	2.0655	1.36855	0.377133	0.336674	0.281512	0.252596	0.247039	0.233281
157.68	2.57531	2.06583	1.36932	0.377702	0.336795	0.281296	0.252978	0.246769	0.233254
158.04	2.5754	2.06668	1.36987	0.377934	0.337203	0.281271	0.253179	0.246676	0.233308
158.4	2.57653	2.06729	1.37026	0.377753	0.337114	0.281125	0.253165	0.246385	0.233209
158.76	2.57723	2.06788	1.37038	0.377777	0.337596	0.280763	0.253263	0.246656	0.233209
159.12	2.57753	2.06863	1.37103	0.378276	0.337807	0.280677	0.253346	0.246416	0.232768
159.48	2.57852	2.06841	1.37151	0.37853	0.337756	0.281035	0.253117	0.246223	0.232902
159.84	2.57962	2.06936	1.37184	0.378352	0.337569	0.281411	0.252917	0.246788	0.233241
160.2	2.58037	2.06969	1.37221	0.378443	0.337701	0.281076	0.252758	0.246897	0.233548
160.56	2.58099	2.07008	1.373	0.378665	0.33884	0.281042	0.253071	0.247165	0.233173
160.92	2.58198	2.07085	1.37337	0.378569	0.338331	0.28106	0.252731	0.246891	0.233467
161.28	2.58253	2.0715	1.37401	0.378723	0.337892	0.281062	0.252044	0.247002	0.23304
161.64	2.58346	2.07282	1.37438	0.378643	0.338074	0.281336	0.252351	0.24693	0.232694
162	2.58425	2.07353	1.37484	0.378999	0.338056	0.282166	0.252697	0.247214	0.232939
162.36	2.58476	2.07325	1.37558	0.37903	0.338258	0.281982	0.252788	0.247791	0.232674
162.72	2.58576	2.07362	1.37639	0.379223	0.337979	0.281996	0.252705	0.247599	0.233244
163.08	2.58634	2.07471	1.37613	0.37945	0.338764	0.28218	0.25322	0.247531	0.233305
163.44	2.58721	2.0755	1.37644	0.379494	0.339327	0.282106	0.25293	0.24696	0.232704
163.8	2.58877	2.07646	1.37674	0.379844	0.339817	0.282167	0.252677	0.247076	0.232738
164.16	2.58993	2.0771	1.37781	0.37998	0.339968	0.282294	0.252891	0.246997	0.232587
164.52	2.58988	2.07723	1.3784	0.379953	0.339725	0.281851	0.253167	0.247102	0.232818
164.88	2.59056	2.07774	1.37837	0.380259	0.339758	0.282624	0.253057	0.246913	0.233067
165.24	2.59156	2.07876	1.37903	0.380638	0.339662	0.28253	0.25323	0.247045	0.232744
165.6	2.59313	2.07909	1.38001	0.380945	0.339688	0.282359	0.252544	0.246836	0.232744
165.96	2.5938	2.07957	1.38014	0.380294	0.339335	0.28264	0.252453	0.247017	0.233018
166.32	2.59427	2.07956	1.38017	0.380476	0.339868	0.282249	0.252192	0.24727	0.233344
166.68	2.59441	2.08056	1.38044	0.380356	0.340053	0.282811	0.252702	0.247144	0.23345
167.04	2.59494	2.08134	1.38123	0.38054	0.339924	0.282524	0.25344	0.247165	0.233357
167.4	2.59532	2.08168	1.38206	0.38112	0.340426	0.282611	0.253309	0.246874	0.233444
167.76	2.59678	2.08218	1.3828	0.381051	0.340322	0.282606	0.253191	0.246685	0.233542
168.12	2.59766	2.08323	1.38273	0.381021	0.340695	0.282979	0.253297	0.246643	0.233486
168.48	2.59831	2.0838	1.38297	0.380893	0.340424	0.28236	0.253236	0.246544	0.233129
168.84	2.59891	2.08467	1.38331	0.380957	0.340625	0.282526	0.253499	0.246576	0.233506
169.2	2.59985	2.08459	1.38398	0.380633	0.340875	0.28263	0.25322	0.246564	0.233892
169.56	2.60034	2.08516	1.38392	0.380801	0.340837	0.282568	0.253514	0.246831	0.233302
169.92	2.60088	2.08588	1.38396	0.381162	0.340886	0.283132	0.25355	0.246626	0.233157
170.28	2.60155	2.0865	1.38429	0.381428	0.340971	0.282717	0.253907	0.246471	0.233172
170.64	2.60304	2.08697	1.38538	0.381434	0.341212	0.282433	0.253787	0.247128	0.232871
171	2.60315	2.08671	1.38594	0.381292	0.340947	0.283061	0.253634	0.246927	0.233073
171.36	2.60287	2.08742	1.38616	0.381964	0.340489	0.282836	0.253948	0.24708	0.233208
171.72	2.60374	2.08818	1.38687	0.382148	0.340259	0.283691	0.254126	0.246942	0.233139
172.08	2.60437	2.08882	1.38702	0.382251	0.340507	0.283897	0.253612	0.246876	0.232856
172.44	2.60548	2.08898	1.38767	0.382161	0.340679	0.283867	0.253092	0.246975	0.232726
172.8	2.60555	2.08949	1.38754	0.381707	0.340099	0.283844	0.253247	0.247134	0.233155
173.16	2.6065	2.0901	1.3874	0.382428	0.340412	0.283927	0.2534	0.247087	0.232991
173.52	2.607	2.09063	1.38831	0.382174	0.340518	0.284047	0.25351	0.247238	0.232904
173.88	2.60781	2.09111	1.38923	0.382373	0.340486	0.284299	0.253416	0.247748	0.232605
174.24	2.60881	2.09108	1.38953	0.382918	0.34102	0.283885	0.253686	0.247116	0.23278
174.6	2.60935	2.09133	1.39008	0.382764	0.341514	0.283655	0.253881	0.24735	0.23263
174.96	2.61021	2.09203	1.39038	0.382688	0.341462	0.283693	0.253558	0.247613	0.232466
175.32	2.61128	2.09273	1.39091	0.383719	0.341592	0.284319	0.253423	0.247519	0.23227
175.68	2.61198	2.09285	1.39165	0.38396	0.341522	0.284159	0.253745	0.247644	0.232422
176.04	2.61218	2.09369	1.39175	0.384051	0.34146	0.284762	0.254214	0.247202	0.232167
176.4	2.6119	2.09417	1.39181	0.384395	0.341544	0.284187	0.253782	0.247153	0.232232
176.76	2.61261	2.09501	1.39196	0.38422	0.340956	0.283742	0.253824	0.246898	0.232438
177.12	2.61402	2.09523	1.39243	0.384103	0.341407	0.283846	0.253335	0.247246	0.232615
177.48	2.61403	2.09586	1.39312	0.384372	0.342015	0.283898	0.253378	0.247244	0.232542
177.84	2.61494	2.09605	1.39311	0.384512	0.342268	0.284175	0.25369	0.24675	0.23259
178.2	2.61597	2.09698	1.39339	0.384498	0.342547	0.283934	0.253885	0.246794	0.232466
178.56	2.61604	2.09738	1.39398	0.383992	0.342547	0.28399	0.253942	0.247416	0.23214
178.92	2.61692	2.0982	1.39477	0.383769	0.342362	0.284141	0.253737	0.247349	0.232068
179.28	2.61801	2.09918	1.39531	0.384202	0.342321	0.284333	0.253785	0.24779	0.232129
179.64	2.61765	2.09966	1.3954	0.384458	0.342431	0.284425	0.25381	0.247413	0.23211
180	2.61986	2.09945	1.39619	0.38451	0.342623	0.284683	0.254331	0.247183	0.232266
180.36	2.62026	2.09993	1.39665	0.384828	0.34289	0.284513	0.253975	0.246884	0.232627
180.72	2.62041	2.1011	1.39705	0.384583	0.34283	0.284092	0.253955	0.246778	0.232345
181.08	2.62051	2.10125	1.39748	0.3847	0.343022	0.284189	0.254511	0.24717	0.232462
181.44	2.62094	2.10133	1.39824	0.385251	0.342808	0.284115	0.255162	0.246742	0.232536
181.8	2.62114	2.10199	1.3984	0.385643	0.343454	0.284067	0.255306	0.246915	0.232549
182.16	2.62246	2.10302	1.39865	0.385752	0.34363	0.284078	0.254827	0.247298	0.232134
182.52	2.62257	2.10339	1.39878	0.386031	0.34354	0.284786	0.2547	0.24762	0.231503
182.88	2.62384	2.10402	1.39983	0.385778	0.343466	0.285338	0.25453	0.247022	0.231922
183.24	2.6244	2.10483	1.39959	0.385814	0.343696	0.285153	0.254145	0.246969	0.23224
183.6	2.6249	2.10552	1.39963	0.385972	0.344315	0.28563	0.253892	0.246507	0.232875
183.96	2.62511	2.10595	1.40057	0.386181	0.344439	0.285281	0.254285	0.24626	0.2325
184.32	2.62581	2.10655	1.4005	0.386205	0.344553	0.285215	0.253619	0.246959	0.23271
184.68	2.62705	2.10642	1.40113	0.385965	0.344739	0.285012	0.25357	0.246301	0.232821
185.04	2.62789	2.1071	1.4018	0.386239	0.344366	0.28566	0.253911	0.246365	0.233214
185.4	2.62852	2.10781	1.40246	0.38636	0.343933	0.285685	0.253563	0.246525	0.23297
185.76	2.62858	2.10833	1.40275	0.386733	0.344175	0.28567	0.253333	0.246521	0.232923
186.12	2.62967	2.10872	1.40262	0.386637	0.344237	0.285438	0.252582	0.246394	0.233132
186.48	2.63079	2.10916	1.4027	0.386184	0.344328	0.285757	0.253443	0.246594	0.233651
186.84	2.63102	2.1103	1.40301	0.386308	0.344512	0.28561	0.2537	0.246698	0.2333
187.2	2.63154	2.11081	1.40339	0.386829	0.345032	0.285592	0.253468	0.246571	0.233432
187.56	2.63167	2.11078	1.4041	0.386693	0.344906	0.285665	0.253836	0.24686	0.233024
187.92	2.63235	2.11151	1.40468	0.387114	0.344641	0.285645	0.254053	0.247033	0.233414
188.28	2.63384	2.11169	1.40478	0.38744	0.344764	0.28559	0.253975	0.246991	0.232729
188.64	2.63397	2.11197	1.40489	0.387158	0.344967	0.285791	0.253847	0.24693	0.232462
189	2.63502	2.11262	1.40578	0.386971	0.345352	0.286032	0.253972	0.246603	0.232474
189.36	2.63561	2.1133	1.40662	0.386964	0.345278	0.286421	0.254017	0.246556	0.232683
189.72	2.63623	2.11439	1.4068	0.38769	0.345275	0.286208	0.253818	0.246726	0.232767
190.08	2.63678	2.11455	1.40708	0.388037	0.345106	0.285902	0.253589	0.246445	0.232396
190.44	2.63697	2.11497	1.4076	0.387975	0.345416	0.286181	0.253472	0.24659	0.232053
190.8	2.63807	2.11598	1.40793	0.388293	0.345875	0.286446	0.253725	0.246841	0.232136
191.16	2.63837	2.11644	1.40775	0.388045	0.346076	0.286442	0.253744	0.246648	0.232168
191.52	2.63938	2.11682	1.40736	0.388268	0.346353	0.286527	0.253873	0.246636	0.232695
191.88	2.64032	2.11736	1.40844	0.388693	0.346115	0.286411	0.253834	0.246536	0.232477
192.24	2.64104	2.11746	1.40899	0.388601	0.345913	0.286257	0.254192	0.246394	0.232011
192.6	2.64148	2.1179	1.40962	0.388713	0.346019	0.286169	0.253839	0.247055	0.231926
192.96	2.64219	2.11886	1.41001	0.388925	0.346472	0.286342	0.254132	0.246992	0.232089
193.32	2.64289	2.11936	1.41034	0.389088	0.345857	0.286362	0.254445	0.246902	0.232233
193.68	2.64327	2.11975	1.411	0.389088	0.346538	0.286256	0.254716	0.247191	0.232265
194.04	2.6434	2.12059	1.41168	0.389022	0.346303	0.286607	0.254508	0.24695	0.232509
194.4	2.64392	2.12046	1.41166	0.389029	0.346078	0.287013	0.25479	0.246966	0.232931
194.76	2.64488	2.12113	1.41165	0.389045	0.346434	0.286833	0.25465	0.246873	0.233077
195.12	2.64602	2.12253	1.41222	0.38916	0.347203	0.287071	0.254582	0.247344	0.232455
195.48	2.64686	2.12245	1.41262	0.389348	0.347079	0.287271	0.254544	0.24758	0.232654
195.84	2.64868	2.12279	1.41296	0.38942	0.34692	0.287439	0.254971	0.247146	0.232283
196.2	2.64909	2.12382	1.41312	0.38987	0.347035	0.287464	0.254986	0.247285	0.233015
196.56	2.64917	2.12412	1.41338	0.389861	0.347003	0.287727	0.254552	0.247285	0.232755
196.92	2.64972	2.12452	1.41356	0.389621	0.346913	0.287579	0.254565	0.24712	0.232573
197.28	2.65008	2.12465	1.41402	0.389426	0.347124	0.28773	0.2543	0.247205	0.232898
197.64	2.65061	2.12527	1.41415	0.389749	0.346707	0.287592	0.254661	0.24709	0.233332
198	2.65115	2.12584	1.41444	0.390289	0.346715	0.287746	0.254561	0.246412	0.232959
198.36	2.65208	2.12561	1.41474	0.390328	0.347015	0.287944	0.254365	0.247034	0.232586
198.72	2.65284	2.12598	1.41486	0.39049	0.347508	0.287921	0.254469	0.246738	0.232257
199.08	2.65334	2.1264	1.41585	0.390569	0.347598	0.288095	0.254362	0.247108	0.232812
199.44	2.65383	2.12769	1.41661	0.390265	0.347618	0.287764	0.254345	0.246553	0.233167
199.8	2.65449	2.12824	1.41744	0.390363	0.348153	0.287546	0.254345	0.246662	0.232828
200.16	2.65502	2.12869	1.41758	0.390466	0.347322	0.28766	0.254589	0.246978	0.232427
200.52	2.6557	2.12901	1.41806	0.390574	0.347631	0.28764	0.254461	0.246824	0.232546
200.88	2.65612	2.12889	1.41838	0.3907	0.348052	0.287927	0.254576	0.246969	0.232627
201.24	2.65657	2.12962	1.41903	0.390657	0.348134	0.287348	0.254419	0.247406	0.232801
201.6	2.65748	2.13013	1.41898	0.391034	0.347824	0.287137	0.254599	0.247532	0.232924
201.96	2.65796	2.13042	1.41951	0.391299	0.348231	0.287076	0.254698	0.247649	0.232601
202.32	2.65813	2.1311	1.42017	0.391707	0.348293	0.287541	0.25486	0.247661	0.232822
202.68	2.65815	2.13144	1.42066	0.392156	0.347849	0.287708	0.254494	0.247141	0.233033
203.04	2.65911	2.13144	1.42081	0.392129	0.347974	0.288397	0.254675	0.247245	0.233077
203.4	2.65993	2.13184	1.4209	0.39246	0.348029	0.288461	0.255225	0.247316	0.23295
203.76	2.66018	2.13274	1.42098	0.392691	0.348192	0.289086	0.255058	0.247312	0.233489
204.12	2.66081	2.13371	1.42141	0.392393	0.348158	0.28897	0.255136	0.24701	0.233405
204.48	2.66194	2.13438	1.4212	0.392288	0.34869	0.288246	0.255079	0.246994	0.23355
204.84	2.66236	2.13467	1.42215	0.392647	0.34897	0.288368	0.2549	0.247167	0.233889
205.2	2.66293	2.13483	1.42237	0.392921	0.348568	0.288212	0.25468	0.24731	0.234023
205.56	2.6641	2.13626	1.42256	0.392636	0.349015	0.288496	0.254396	0.247531	0.233974
205.92	2.66443	2.13683	1.42285	0.392888	0.348949	0.288628	0.254474	0.247746	0.234392
206.28	2.66463	2.13728	1.42349	0.393108	0.349474	0.288595	0.254248	0.248013	0.23411
206.64	2.66486	2.13722	1.42352	0.392741	0.349312	0.288558	0.254707	0.247371	0.233952
207	2.66576	2.13829	1.42353	0.393667	0.349205	0.288607	0.254834	0.247418	0.233891
207.36	2.66654	2.13879	1.42455	0.393406	0.349461	0.288439	0.254602	0.247893	0.233192
207.72	2.66818	2.13883	1.42527	0.392761	0.349419	0.288543	0.254928	0.248294	0.233186
208.08	2.66792	2.13854	1.42557	0.393145	0.349135	0.289057	0.254525	0.248263	0.233011
208.44	2.66851	2.13905	1.4259	0.393518	0.349399	0.288643	0.254912	0.24851	0.232975
208.8	2.66867	2.13978	1.42588	0.393536	0.349551	0.288655	0.254488	0.24837	0.233256
209.16	2.669	2.14001	1.4265	0.393815	0.349947	0.288794	0.254849	0.248586	0.233448
209.52	2.66976	2.14095	1.42632	0.394022	0.35024	0.288737	0.255126	0.248264	0.233444
209.88	2.67038	2.14137	1.42632	0.393995	0.350047	0.289289	0.254886	0.248181	0.233438
210.24	2.67071	2.14178	1.42661	0.394012	0.350443	0.289781	0.255032	0.248334	0.233088
210.6	2.67147	2.14242	1.42709	0.393636	0.350153	0.289555	0.25497	0.248138	0.233353
210.96	2.67178	2.14254	1.42763	0.393494	0.349417	0.289979	0.255253	0.248038	0.233775
211.32	2.6718	2.14235	1.42781	0.394199	0.350335	0.290167	0.255566	0.247866	0.233699
211.68	2.67271	2.14297	1.42821	0.394452	0.350039	0.289966	0.255677	0.247897	0.233635
212.04	2.6735	2.14344	1.42817	0.394548	0.350462	0.28989	0.25587	0.247812	0.233889
212.4	2.67354	2.14373	1.42888	0.394531	0.350417	0.290092	0.25575	0.248556	0.233606
212.76	2.67381	2.1444	1.42954	0.394616	0.349848	0.289788	0.25597	0.248721	0.233835
213.12	2.67507	2.14459	1.43003	0.394758	0.350603	0.290208	0.255487	0.248513	0.233471
213.48	2.67537	2.14455	1.42989	0.394807	0.350873	0.29038	0.255427	0.248526	0.233445
213.84	2.67624	2.14483	1.43082	0.395066	0.350368	0.290116	0.25553	0.248684	0.233523
214.2	2.67705	2.14568	1.43104	0.395278	0.350934	0.29016	0.255554	0.248353	0.233598
214.56	2.67738	2.14632	1.4309	0.395608	0.35111	0.290684	0.256211	0.249066	0.234152
214.92	2.67766	2.14707	1.43049	0.395955	0.351149	0.291044	0.256178	0.248318	0.233955
215.28	2.67832	2.14687	1.43079	0.395782	0.350544	0.291334	0.256163	0.248607	0.233498
215.64	2.67915	2.14773	1.43098	0.395795	0.350699	0.290967	0.256095	0.248464	0.233641
216	2.67967	2.14859	1.43144	0.395862	0.351477	0.291417	0.255495	0.248519	0.233716
216.36	2.68041	2.14851	1.43245	0.395747	0.351484	0.290962	0.255942	0.248512	0.233897
216.72	2.68076	2.1493	1.43274	0.395685	0.350907	0.291151	0.255532	0.248603	0.233743
217.08	2.68149	2.14918	1.43281	0.395603	0.350693	0.291491	0.255227	0.248307	0.2336
217.44	2.68193	2.1497	1.43298	0.395662	0.351316	0.291767	0.255036	0.248691	0.23369
217.8	2.68238	2.15058	1.43394	0.395917	0.351788	0.29102	0.255244	0.248631	0.23387
218.16	2.68243	2.1512	1.43419	0.396187	0.352342	0.290871	0.255741	0.248311	0.233876
218.52	2.68301	2.15156	1.43484	0.396333	0.35215	0.290755	0.256211	0.248157	0.234141
218.88	2.68328	2.1523	1.43535	0.396091	0.351893	0.290825	0.255916	0.248381	0.233986
219.24	2.68275	2.15276	1.43592	0.396233	0.351728	0.290369	0.256145	0.248331	0.23425
219.6	2.68385	2.15333	1.43589	0.396348	0.351216	0.290935	0.256221	0.248657	0.234159
219.96	2.68474	2.15353	1.43556	0.396444	0.351262	0.290929	0.255966	0.248431	0.234131
220.32	2.68586	2.15411	1.43648	0.396708	0.351315	0.290745	0.25646	0.248439	0.233964
220.68	2.6864	2.15439	1.43758	0.396807	0.351455	0.290812	0.256877	0.248625	0.234112
221.04	2.68748	2.15459	1.43787	0.396603	0.351685	0.290685	0.256497	0.248369	0.234184
221.4	2.68821	2.15519	1.43808	0.396622	0.351413	0.290749	0.256941	0.248436	0.233448
221.76	2.68836	2.1551	1.43791	0.39643	0.351757	0.290523	0.256644	0.248557	0.233202
222.12	2.68927	2.15573	1.43847	0.396565	0.352145	0.290775	0.25604	0.248827	0.233927
222.48	2.68956	2.15617	1.43886	0.396711	0.351963	0.291141	0.256116	0.24886	0.233805
222.84	2.6903	2.15702	1.43963	0.396839	0.352001	0.291144	0.256013	0.24863	0.233849
223.2	2.6912	2.15739	1.43974	0.397278	0.352303	0.291282	0.256302	0.248517	0.233886
223.56	2.69139	2.15786	1.43927	0.397178	0.352701	0.291325	0.256467	0.248611	0.234076
223.92	2.69138	2.15842	1.43951	0.397215	0.352683	0.291266	0.256959	0.249093	0.233998
224.28	2.69153	2.15865	1.44064	0.397016	0.352948	0.290828	0.256916	0.248978	0.233456
224.64	2.69206	2.15885	1.4412	0.397525	0.353255	0.290878	0.257051	0.249047	0.233563
225	2.69363	2.15943	1.44102	0.397916	0.353913	0.29109	0.257492	0.249189	0.234056
225.36	2.69431	2.15969	1.44096	0.397477	0.353662	0.291328	0.257735	0.249025	0.233338
225.72	2.69518	2.16047	1.44138	0.398039	0.353576	0.291444	0.257461	0.248671	0.233864
226.08	2.69558	2.16076	1.44189	0.398279	0.353887	0.290779	0.257175	0.249325	0.233971
226.44	2.69567	2.16103	1.44194	0.398066	0.353373	0.290511	0.25671	0.249747	0.234336
226.8	2.69626	2.16083	1.4419	0.398562	0.353758	0.290477	0.256536	0.248953	0.234481
227.16	2.69659	2.16096	1.44241	0.398643	0.3543	0.291066	0.257037	0.248845	0.234187
227.52	2.69724	2.16181	1.4428	0.399036	0.354105	0.291449	0.256641	0.248927	0.234416
227.88	2.69798	2.16223	1.44321	0.398721	0.353662	0.291238	0.256501	0.249107	0.23446
228.24	2.69848	2.16231	1.44369	0.398657	0.354251	0.29097	0.256356	0.249163	0.234032
228.6	2.69839	2.16307	1.44404	0.398866	0.354208	0.291156	0.25654	0.2494	0.234412
228.96	2.69921	2.16396	1.44423	0.39906	0.354189	0.292007	0.257064	0.249399	0.234323
229.32	2.69983	2.16422	1.4442	0.399261	0.354728	0.29205	0.25682	0.248743	0.234662
229.68	2.70068	2.16403	1.4452	0.399277	0.354704	0.291868	0.257154	0.248655	0.234613
230.04	2.70096	2.16435	1.4453	0.399326	0.354867	0.292116	0.25667	0.248837	0.234609
230.4	2.70113	2.16475	1.44531	0.399741	0.354879	0.292079	0.256428	0.24942	0.235239
230.76	2.70174	2.16519	1.44531	0.399531	0.354799	0.292379	0.256501	0.248773	0.234827
231.12	2.70273	2.16573	1.44538	0.39935	0.354913	0.291969	0.256654	0.249044	0.234971
231.48	2.70318	2.16631	1.446	0.399216	0.35466	0.291847	0.257094	0.248696	0.235163
231.84	2.70331	2.16661	1.44626	0.399109	0.35453	0.29194	0.257286	0.248959	0.234957
232.2	2.7036	2.16661	1.4466	0.39929	0.354738	0.291848	0.256922	0.24886	0.234696
232.56	2.70389	2.16774	1.44673	0.399666	0.354095	0.292058	0.25695	0.248402	0.234736
232.92	2.7045	2.16821	1.44721	0.399491	0.35476	0.291976	0.256935	0.248389	0.234574
233.28	2.70483	2.16877	1.44781	0.399586	0.354452	0.291774	0.257256	0.248709	0.234494
233.64	2.70532	2.16945	1.44814	0.39958	0.354429	0.29209	0.256969	0.24886	0.234841
234	2.70622	2.1701	1.44828	0.399817	0.354624	0.29186	0.256501	0.249166	0.234677
234.36	2.70714	2.17048	1.44842	0.399656	0.354955	0.292261	0.256767	0.248597	0.234474
234.72	2.70749	2.17035	1.44856	0.40009	0.355313	0.292732	0.257068	0.248249	0.2349
235.08	2.70772	2.17035	1.44907	0.399704	0.355384	0.293043	0.257289	0.248346	0.234977
235.44	2.70817	2.17088	1.44928	0.399328	0.355366	0.292678	0.257262	0.248832	0.234858
235.8	2.70835	2.17124	1.44971	0.399832	0.355091	0.292456	0.257617	0.248202	0.23492
236.16	2.70878	2.17163	1.45027	0.399822	0.35511	0.292974	0.257404	0.24806	0.234669
236.52	2.71032	2.17201	1.45038	0.400175	0.355134	0.293043	0.257339	0.248257	0.23454
236.88	2.71042	2.17261	1.45035	0.399946	0.355023	0.292999	0.257317	0.248293	0.234616
237.24	2.7111	2.1723	1.45058	0.399959	0.355387	0.29254	0.257449	0.248398	0.234791
237.6	2.7111	2.17301	1.45049	0.399936	0.355282	0.29248	0.257713	0.248566	0.234586
237.96	2.71153	2.17365	1.45021	0.400161	0.355816	0.292462	0.258048	0.248454	0.234374
238.32	2.71171	2.17418	1.4506	0.399923	0.355742	0.292325	0.257599	0.248009	0.234619
238.68	2.71116	2.17389	1.45056	0.400112	0.355952	0.292754	0.257534	0.248307	0.234646
239.04	2.71253	2.17354	1.45106	0.399935	0.355678	0.292968	0.257396	0.248349	0.235001
239.4	2.71295	2.17378	1.45173	0.400153	0.355715	0.293046	0.257572	0.248754	0.234714
239.76	2.71325	2.17573	1.45205	0.400696	0.356128	0.293363	0.257447	0.249177	0.234944
240.12	2.71338	2.17597	1.4516	0.400794	0.356079	0.29297	0.257597	0.249051	0.23437
240.48	2.7141	2.1768	1.4524	0.400726	0.356445	0.293095	0.257838	0.248755	0.234214
240.84	2.71455	2.17717	1.45321	0.401227	0.356662	0.2939	0.257668	0.248976	0.234584
241.2	2.71489	2.17726	1.45346	0.401305	0.356416	0.293924	0.257839	0.249296	0.234907
241.56	2.71559	2.17834	1.45357	0.400703	0.356028	0.294108	0.257063	0.249623	0.235152
241.92	2.71657	2.17818	1.45355	0.40061	0.356737	0.293654	0.257367	0.249773	0.234926
242.28	2.71681	2.17844	1.45368	0.401208	0.356866	0.29382	0.257593	0.249316	0.235108
242.64	2.71733	2.17829	1.45422	0.40217	0.356767	0.293664	0.257149	0.24956	0.23549
243	2.71783	2.17867	1.4547	0.402305	0.356728	0.293237	0.258145	0.24969	0.235475
243.36	2.71843	2.17899	1.45477	0.402486	0.356607	0.293163	0.257728	0.249503	0.235386
243.72	2.71854	2.17927	1.45488	0.402982	0.356499	0.293159	0.257864	0.249259	0.235375
244.08	2.71907	2.17934	1.45546	0.403068	0.356935	0.293132	0.257694	0.248991	0.235183
244.44	2.7194	2.18056	1.45615	0.40309	0.356929	0.293353	0.257422	0.248632	0.235504
244.8	2.71939	2.18108	1.45647	0.403185	0.356452	0.293701	0.257802	0.249108	0.235173
245.16	2.72028	2.18154	1.45713	0.403137	0.356754	0.293562	0.257674	0.249071	0.234852
245.52	2.72115	2.18173	1.45718	0.402857	0.356604	0.293975	0.257287	0.24932	0.235432
245.88	2.72093	2.18267	1.45749	0.402805	0.356927	0.294359	0.257583	0.249205	0.235586
246.24	2.72207	2.18335	1.45816	0.403045	0.356882	0.293889	0.257165	0.249361	0.234761
246.6	2.72317	2.18371	1.45857	0.403302	0.357139	0.294304	0.257428	0.249623	0.234942
246.96	2.7233	2.18422	1.45858	0.402914	0.357374	0.293851	0.257459	0.249203	0.235268
247.32	2.72382	2.18442	1.45884	0.403663	0.35779	0.293714	0.257485	0.250174	0.235138
247.68	2.72399	2.18499	1.45913	0.403529	0.357549	0.293971	0.257425	0.250092	0.235653
248.04	2.7244	2.18525	1.46007	0.403279	0.357698	0.293562	0.257558	0.250183	0.235509
248.4	2.72473	2.18521	1.45996	0.4038	0.357389	0.293571	0.257502	0.250444	0.235147
248.76	2.72479	2.18553	1.46043	0.403621	0.357902	0.29406	0.257759	0.250552	0.235449
249.12	2.72616	2.1856	1.46033	0.403626	0.358121	0.293907	0.257399	0.25015	0.235388
249.48	2.72706	2.18653	1.46101	0.403472	0.357839	0.294273	0.257896	0.249829	0.235158
249.84	2.72734	2.1869	1.4619	0.403136	0.358251	0.29429	0.257592	0.250014	0.235271
250.2	2.7279	2.18699	1.46166	0.403005	0.35836	0.293914	0.257149	0.250409	0.235293
250.56	2.72797	2.18726	1.46172	0.403471	0.357941	0.293596	0.257733	0.250232	0.23542
250.92	2.72841	2.18718	1.46179	0.403308	0.358156	0.294284	0.257719	0.25026	0.235381
251.28	2.72885	2.18779	1.46167	0.403122	0.357981	0.294241	0.257815	0.249788	0.235422
251.64	2.72932	2.18749	1.4621	0.403298	0.358168	0.294278	0.257819	0.250161	0.235506
252	2.72963	2.18821	1.46202	0.404094	0.358449	0.294167	0.257897	0.249838	0.235496
252.36	2.73003	2.18917	1.4624	0.404023	0.358787	0.294092	0.257827	0.250075	0.235745
252.72	2.73067	2.18945	1.46304	0.403812	0.359167	0.294588	0.258049	0.250138	0.235739
253.08	2.73117	2.19021	1.46366	0.403984	0.359396	0.29472	0.258119	0.249836	0.235784
253.44	2.73058	2.19011	1.46423	0.404528	0.359039	0.295035	0.257936	0.24887	0.235444
253.8	2.73191	2.19013	1.46335	0.404208	0.358733	0.295424	0.258684	0.248767	0.23605
254.16	2.73277	2.19035	1.46416	0.404053	0.359105	0.295324	0.258765	0.249051	0.236424
254.52	2.73294	2.19146	1.46414	0.40361	0.359358	0.295067	0.25849	0.249465	0.23578
254.88	2.73302	2.19167	1.46413	0.403682	0.359745	0.2949	0.258415	0.249726	0.235478
255.24	2.73377	2.19197	1.46458	0.404128	0.359348	0.294986	0.25843	0.249557	0.235283
255.6	2.73317	2.19172	1.46429	0.4041	0.359216	0.295447	0.25856	0.250062	0.235243
255.96	2.73435	2.19227	1.46445	0.404212	0.359806	0.295515	0.258389	0.250016	0.235896
256.32	2.73472	2.19233	1.46452	0.404407	0.360049	0.295595	0.258369	0.249759	0.235397
256.68	2.73565	2.19323	1.46507	0.404687	0.359908	0.295044	0.258188	0.250049	0.235626
257.04	2.73589	2.19359	1.46522	0.404811	0.359924	0.295898	0.258194	0.250152	0.235418
257.4	2.7362	2.1941	1.46505	0.405003	0.360059	0.295937	0.258051	0.250218	0.234817
257.76	2.73708	2.19439	1.46543	0.404861	0.360191	0.296587	0.258451	0.249937	0.234921
258.12	2.73771	2.19505	1.46622	0.40524	0.360403	0.296664	0.258864	0.249869	0.234746
258.48	2.73749	2.19494	1.46609	0.404975	0.360285	0.296645	0.259323	0.250118	0.234797
258.84	2.73756	2.19559	1.46618	0.404754	0.360559	0.296447	0.259426	0.25057	0.235029
259.2	2.73774	2.19589	1.46594	0.404768	0.360389	0.29629	0.25896	0.250547	0.235163
259.56	2.73869	2.19644	1.46679	0.404968	0.36047	0.296303	0.258964	0.250697	0.235181
259.92	2.73958	2.19632	1.4669	0.405009	0.360727	0.296524	0.258794	0.250628	0.235265
260.28	2.74072	2.19691	1.46788	0.405264	0.36092	0.296464	0.259147	0.250387	0.235275
260.64	2.74141	2.19741	1.46784	0.405034	0.361303	0.296475	0.259088	0.250272	0.235074
261	2.74234	2.1981	1.46835	0.404943	0.361649	0.296575	0.258869	0.249878	0.23437
261.36	2.74267	2.19849	1.4686	0.405109	0.361724	0.295895	0.258855	0.249805	0.234135
261.72	2.74308	2.19889	1.46858	0.405259	0.361323	0.296128	0.258558	0.250134	0.234728
262.08	2.74356	2.1989	1.46889	0.405293	0.361437	0.296654	0.258915	0.250518	0.23488
262.44	2.74457	2.19981	1.46943	0.405135	0.361339	0.296553	0.258806	0.250325	0.234301
262.8	2.74459	2.19961	1.46961	0.404873	0.361685	0.296197	0.258732	0.250607	0.234742
263.16	2.74476	2.20027	1.47009	0.404869	0.360968	0.296736	0.258349	0.251194	0.234711
263.52	2.74502	2.20039	1.46982	0.404747	0.360578	0.296938	0.258276	0.251601	0.234923
263.88	2.74501	2.20072	1.47029	0.405046	0.360794	0.296991	0.25846	0.250584	0.23482
264.24	2.74527	2.20125	1.47026	0.405052	0.361181	0.297258	0.258477	0.250502	0.234892
264.6	2.74556	2.20104	1.47087	0.405118	0.361186	0.296831	0.258334	0.250219	0.234784
264.96	2.74609	2.20157	1.47084	0.40555	0.360978	0.296448	0.259224	0.249981	0.234647
265.32	2.74737	2.20216	1.47103	0.406055	0.361195	0.296681	0.259144	0.250574	0.234545
265.68	2.74806	2.20231	1.47128	0.405937	0.361154	0.297099	0.259031	0.250807	0.234389
266.04	2.74782	2.20317	1.47178	0.406551	0.361311	0.297056	0.259575	0.250856	0.234548
266.4	2.74837	2.20379	1.47233	0.407025	0.361741	0.296732	0.259302	0.250897	0.234354
266.76	2.74943	2.20437	1.47221	0.407208	0.361438	0.296733	0.259187	0.25094	0.23406
267.12	2.75017	2.20528	1.47178	0.407295	0.361775	0.29662	0.259008	0.251403	0.234563
267.48	2.75019	2.20537	1.47186	0.407534	0.361444	0.296106	0.258975	0.251344	0.233973
267.84	2.75009	2.20577	1.47186	0.407876	0.361208	0.295883	0.259399	0.251143	0.234303
268.2	2.75098	2.20601	1.47246	0.407825	0.361277	0.296054	0.259575	0.251123	0.234023
268.56	2.75177	2.20651	1.47246	0.407788	0.361603	0.295727	0.259082	0.251995	0.233682
268.92	2.75233	2.20697	1.47219	0.408323	0.361766	0.296043	0.25947	0.251626	0.234202
269.28	2.75239	2.20714	1.47332	0.40808	0.361661	0.295984	0.259553	0.251311	0.234089
269.64	2.75287	2.20747	1.47424	0.408463	0.362124	0.296545	0.259598	0.251039	0.234193
270	2.75348	2.20797	1.4741	0.408752	0.361874	0.296631	0.259297	0.250882	0.234474
270.36	2.75413	2.20794	1.47401	0.408144	0.361545	0.296844	0.25915	0.2511	0.234259
270.72	2.75396	2.20796	1.47475	0.4083	0.361611	0.296525	0.259187	0.250953	0.234082
271.08	2.75447	2.20806	1.47574	0.408444	0.361439	0.296547	0.259774	0.251288	0.234298
271.44	2.75521	2.20805	1.47508	0.408365	0.361842	0.296504	0.259849	0.250989	0.234629
271.8	2.75617	2.20891	1.47514	0.408684	0.361582	0.296071	0.260061	0.250975	0.234464
272.16	2.75601	2.20911	1.47587	0.408947	0.360997	0.296921	0.260082	0.251288	0.234371
272.52	2.7563	2.20878	1.47648	0.409228	0.361242	0.297278	0.260073	0.251563	0.234562
272.88	2.75586	2.20896	1.47631	0.408702	0.362134	0.297416	0.2598	0.252416	0.234814
273.24	2.75674	2.20971	1.47643	0.408763	0.362158	0.297718	0.259382	0.251976	0.234846
273.6	2.75815	2.21048	1.47725	0.408651	0.362272	0.298078	0.259861	0.251856	0.234728
273.96	2.75864	2.21065	1.47748	0.408802	0.362151	0.29772	0.260004	0.251565	0.235114
274.32	2.75905	2.21039	1.47738	0.408911	0.362267	0.297819	0.259763	0.251431	0.234731
274.68	2.75967	2.21005	1.47819	0.408827	0.362244	0.297879	0.259529	0.251303	0.234485
275.04	2.75974	2.21013	1.47798	0.409117	0.362188	0.297447	0.259793	0.251836	0.234454
275.4	2.76004	2.21136	1.4781	0.408933	0.361893	0.297147	0.259655	0.251817	0.234656
275.76	2.76032	2.21203	1.47863	0.409079	0.361853	0.29693	0.259951	0.251851	0.234349
276.12	2.76136	2.21208	1.47913	0.409184	0.36154	0.297325	0.260613	0.251874	0.234424
276.48	2.76105	2.21239	1.47954	0.409462	0.361586	0.297109	0.260524	0.25161	0.234607
276.84	2.76185	2.21269	1.47988	0.409412	0.36185	0.297407	0.259891	0.251908	0.234288
277.2	2.7616	2.21347	1.48029	0.409343	0.361621	0.297449	0.260386	0.25161	0.233985
277.56	2.76201	2.21344	1.48015	0.409811	0.361683	0.297667	0.260504	0.2519	0.233805
277.92	2.7631	2.21398	1.48041	0.410073	0.36213	0.297685	0.259908	0.251447	0.233775
278.28	2.7627	2.21504	1.47982	0.410314	0.361972	0.298103	0.259593	0.251627	0.233805
278.64	2.76356	2.21552	1.48036	0.410761	0.361978	0.297694	0.259306	0.251607	0.234182
279	2.76417	2.21513	1.48083	0.410841	0.362021	0.297849	0.259639	0.251552	0.234687
279.36	2.7645	2.21586	1.48116	0.411061	0.362029	0.297577	0.259963	0.252273	0.234596
279.72	2.76464	2.21612	1.48138	0.410168	0.362228	0.297918	0.260323	0.251801	0.234234
280.08	2.76534	2.21604	1.48127	0.410445	0.36221	0.29828	0.260187	0.252203	0.234442
280.44	2.76546	2.21661	1.48148	0.410401	0.362353	0.298171	0.260231	0.252206	0.234033
280.8	2.76617	2.21711	1.48193	0.410348	0.362583	0.298694	0.259891	0.252318	0.234512
281.16	2.76645	2.2176	1.48126	0.41029	0.362798	0.298426	0.259848	0.252446	0.234557
281.52	2.76656	2.21845	1.48204	0.411162	0.362778	0.298165	0.259856	0.252165	0.234623
281.88	2.76737	2.21887	1.48242	0.410922	0.362711	0.298377	0.260222	0.252534	0.234295
282.24	2.76777	2.21849	1.48275	0.410365	0.362841	0.298165	0.260215	0.25269	0.234646
282.6	2.76785	2.21895	1.48325	0.410302	0.363094	0.297911	0.260057	0.252745	0.234504
282.96	2.76806	2.21912	1.48278	0.410588	0.362904	0.297897	0.260477	0.252759	0.234377
283.32	2.76876	2.21859	1.48292	0.410742	0.362784	0.297964	0.260504	0.252399	0.234834
283.68	2.76954	2.21924	1.48376	0.411062	0.363342	0.297937	0.2607	0.252234	0.234272
284.04	2.76977	2.21985	1.48427	0.411592	0.363137	0.297997	0.260702	0.252613	0.234818
284.4	2.76994	2.22003	1.48444	0.411495	0.363406	0.297477	0.259882	0.252327	0.234896
284.76	2.77012	2.21997	1.48438	0.411844	0.363667	0.297807	0.260131	0.252593	0.234609
285.12	2.77084	2.22014	1.48459	0.411706	0.363976	0.297663	0.259905	0.252594	0.234885
285.48	2.77116	2.22125	1.48487	0.411736	0.363629	0.297091	0.259973	0.252105	0.234797
285.84	2.77139	2.22073	1.48577	0.412039	0.364002	0.297529	0.260258	0.25184	0.234743
286.2	2.77223	2.22154	1.48592	0.412303	0.364203	0.297259	0.260347	0.251665	0.23464
286.56	2.77242	2.22225	1.48566	0.412017	0.363683	0.297812	0.260317	0.251527	0.234845
286.92	2.77292	2.22246	1.48645	0.411706	0.363684	0.297412	0.260319	0.251402	0.234944
287.28	2.77341	2.22283	1.48648	0.411961	0.364105	0.297382	0.26033	0.251548	0.234743
287.64	2.77455	2.22324	1.48698	0.411807	0.364356	0.297577	0.259771	0.251751	0.234157
288	2.77514	2.22341	1.48716	0.412208	0.364131	0.297503	0.25947	0.251218	0.233996
288.36	2.77498	2.22412	1.48765	0.41214	0.364301	0.297573	0.259633	0.25103	0.233403
288.72	2.77475	2.22468	1.48746	0.412005	0.364401	0.29766	0.260061	0.251244	0.234028
289.08	2.77503	2.22498	1.4877	0.412438	0.364113	0.297519	0.260422	0.251894	0.234063
289.44	2.77571	2.22521	1.48776	0.412266	0.3641	0.297254	0.260241	0.251552	0.233932
289.8	2.77588	2.22579	1.48789	0.412425	0.36429	0.297643	0.259942	0.25169	0.234568
290.16	2.77636	2.22584	1.48851	0.411996	0.364448	0.297886	0.25933	0.251812	0.234737
290.52	2.77634	2.22574	1.48849	0.412228	0.364733	0.297707	0.259564	0.252054	0.23464
290.88	2.77637	2.22584	1.48902	0.41276	0.365278	0.298283	0.259811	0.251906	0.234541
291.24	2.77716	2.22657	1.48894	0.412475	0.365119	0.298569	0.259764	0.252548	0.234566
291.6	2.77789	2.22709	1.48906	0.412918	0.364816	0.298083	0.260036	0.252287	0.234798
291.96	2.77837	2.22723	1.48938	0.412489	0.364896	0.298028	0.25983	0.252366	0.234749
292.32	2.7793	2.22777	1.4895	0.412354	0.365033	0.298566	0.260198	0.252326	0.234689
292.68	2.77926	2.22808	1.48986	0.413004	0.364833	0.298947	0.260367	0.252259	0.23466
293.04	2.77965	2.22837	1.49028	0.412898	0.364407	0.298451	0.260326	0.252279	0.234418
293.4	2.78018	2.22863	1.4904	0.413368	0.364488	0.298293	0.260201	0.252171	0.234164
293.76	2.78045	2.22889	1.49003	0.412878	0.364866	0.29876	0.260323	0.252373	0.234534
294.12	2.78061	2.22925	1.49035	0.412712	0.364736	0.298901	0.260639	0.252198	0.234654
294.48	2.7815	2.23001	1.49087	0.412741	0.364864	0.299278	0.260659	0.252417	0.234708
294.84	2.78111	2.23024	1.49131	0.412954	0.364912	0.299143	0.260456	0.252081	0.234153
295.2	2.78183	2.22968	1.49178	0.413251	0.36458	0.299344	0.260386	0.252513	0.234261
295.56	2.782	2.22989	1.4921	0.4133	0.364563	0.299523	0.260563	0.252308	0.233995
295.92	2.78262	2.23097	1.49249	0.413713	0.365038	0.299431	0.260293	0.252084	0.233761
296.28	2.78339	2.23093	1.49241	0.41358	0.36528	0.29936	0.260794	0.251973	0.234296
296.64	2.78325	2.23122	1.49239	0.413716	0.365015	0.299841	0.26058	0.251702	0.234334
297	2.784	2.23151	1.4926	0.413212	0.365307	0.300168	0.260385	0.251592	0.234015
297.36	2.78417	2.23118	1.49269	0.413418	0.365508	0.300019	0.260528	0.251982	0.233938
297.72	2.7847	2.23223	1.4927	0.413755	0.365756	0.29922	0.260969	0.252446	0.234213
298.08	2.78436	2.23282	1.49316	0.413393	0.365732	0.299165	0.261056	0.25224	0.234128
298.44	2.7852	2.2335	1.49359	0.413876	0.365655	0.298892	0.261074	0.252769	0.234356
298.8	2.78584	2.23371	1.49408	0.413769	0.365758	0.298954	0.261551	0.252589	0.234728
299.16	2.78674	2.23433	1.49387	0.41384	0.365441	0.298961	0.261648	0.252644	0.234382
299.52	2.78666	2.23431	1.49461	0.413747	0.365454	0.298427	0.261992	0.252296	0.234969
299.88	2.78706	2.23493	1.4947	0.413634	0.365705	0.298727	0.262219	0.25234	0.235049
300.24	2.78704	2.23544	1.4948	0.41386	0.365243	0.299032	0.262038	0.252059	0.235002
300.6	2.7881	2.23558	1.49503	0.414356	0.365243	0.299331	0.261624	0.252066	0.234667
300.96	2.78909	2.23516	1.4956	0.41442	0.36554	0.299153	0.261685	0.252281	0.23478
301.32	2.78833	2.23521	1.49553	0.414208	0.365776	0.299013	0.261424	0.25238	0.234554
301.68	2.78741	2.23524	1.49533	0.414736	0.365868	0.299448	0.260895	0.252142	0.234015
302.04	2.78857	2.23553	1.49596	0.414836	0.366057	0.299108	0.261005	0.252171	0.233861
302.4	2.78927	2.2359	1.49643	0.414795	0.366536	0.299491	0.260977	0.25243	0.233788
302.76	2.7895	2.23632	1.49716	0.414504	0.366504	0.299795	0.26101	0.251976	0.234011
303.12	2.79001	2.23639	1.49719	0.414734	0.366637	0.299541	0.26159	0.252476	0.234505
303.48	2.79046	2.23689	1.49717	0.415	0.366704	0.299671	0.261837	0.252612	0.234499
303.84	2.7907	2.23687	1.49801	0.415217	0.366709	0.299191	0.261183	0.252748	0.23468
304.2	2.79111	2.23703	1.49764	0.415167	0.366591	0.299083	0.261229	0.252397	0.234452
304.56	2.79198	2.23736	1.49809	0.415487	0.366722	0.299026	0.261112	0.25221	0.233967
304.92	2.79287	2.23819	1.49849	0.415604	0.36715	0.299249	0.261414	0.251759	0.23398
305.28	2.79251	2.23813	1.4987	0.415244	0.367155	0.2996	0.261589	0.252057	0.233535
305.64	2.79273	2.23752	1.49891	0.415035	0.366925	0.299855	0.261539	0.251853	0.233412
306	2.79289	2.23781	1.49815	0.415604	0.367041	0.299355	0.261592	0.252097	0.232854
306.36	2.79314	2.23838	1.49765	0.415272	0.366995	0.299417	0.261452	0.252659	0.2329
306.72	2.79343	2.23867	1.49872	0.415398	0.366862	0.29892	0.261395	0.252541	0.233071
307.08	2.79369	2.2393	1.49905	0.415646	0.367191	0.299447	0.261285	0.252334	0.233825
307.44	2.79405	2.23929	1.49956	0.415623	0.367137	0.299681	0.261642	0.252186	0.233814
307.8	2.79479	2.23983	1.49998	0.415274	0.367141	0.29983	0.261661	0.252569	0.233828
308.16	2.79545	2.23995	1.49986	0.415527	0.36715	0.29953	0.261836	0.25245	0.233722
308.52	2.79574	2.24014	1.49998	0.415438	0.36705	0.299618	0.262084	0.252614	0.233907
308.88	2.79645	2.24022	1.50025	0.41538	0.366935	0.300027	0.261621	0.252956	0.233811
309.24	2.7967	2.24083	1.50017	0.415671	0.367213	0.300341	0.261678	0.252899	0.233482
309.6	2.79757	2.24076	1.50044	0.415977	0.367121	0.299952	0.261562	0.252852	0.233926
309.96	2.7979	2.24102	1.50115	0.416244	0.367501	0.299398	0.261577	0.252787	0.234139
310.32	2.79781	2.2412	1.50116	0.416116	0.367724	0.299692	0.262017	0.252743	0.233785
310.68	2.79874	2.24182	1.50137	0.41622	0.367576	0.299958	0.262036	0.252645	0.233133
311.04	2.79869	2.24252	1.50204	0.416288	0.367815	0.300007	0.261995	0.252917	0.233656
311.4	2.79901	2.243	1.50171	0.416456	0.368197	0.299684	0.261784	0.25304	0.233932
311.76	2.79898	2.2434	1.50217	0.416456	0.368097	0.299529	0.262326	0.25314	0.233705
312.12	2.7998	2.24291	1.50259	0.417088	0.36828	0.299573	0.262152	0.252953	0.234121
312.48	2.80042	2.24298	1.50298	0.416932	0.368277	0.300167	0.262332	0.253487	0.233909
312.84	2.80074	2.24563	1.5032	0.416887	0.36826	0.299556	0.261978	0.253718	0.233585
313.2	2.80121	2.246	1.5035	0.416919	0.368675	0.299542	0.261974	0.253518	0.233051
313.56	2.80142	2.24556	1.50313	0.417027	0.368384	0.300418	0.26154	0.25409	0.233575
313.92	2.80155	2.24502	1.50311	0.417334	0.368232	0.299988	0.261478	0.253658	0.23337
314.28	2.80199	2.24567	1.50368	0.417068	0.368505	0.29974	0.261725	0.253893	0.233114
314.64	2.80198	2.24593	1.50405	0.416837	0.368429	0.300132	0.261879	0.253925	0.233124
315	2.80236	2.2466	1.50462	0.416869	0.368816	0.300548	0.261439	0.254105	0.233548
315.36	2.80272	2.24648	1.50482	0.416902	0.368702	0.300348	0.261561	0.254164	0.233674
315.72	2.80358	2.24719	1.50536	0.417109	0.368528	0.300246	0.261476	0.25409	0.233481
316.08	2.80356	2.24741	1.50532	0.41749	0.368472	0.299586	0.26131	0.253925	0.233295
316.44	2.80371	2.24726	1.50523	0.417519	0.36898	0.299667	0.26127	0.253491	0.233171
316.8	2.8044	2.24731	1.50476	0.417277	0.369078	0.299858	0.262073	0.253878	0.233179
317.16	2.80498	2.24785	1.50491	0.417451	0.369153	0.300468	0.262041	0.253757	0.233207
317.52	2.80578	2.24815	1.50549	0.417713	0.369016	0.300584	0.262038	0.254208	0.233501
317.88	2.80629	2.24862	1.50562	0.417925	0.369138	0.300249	0.261868	0.254101	0.233191
318.24	2.80586	2.24881	1.50637	0.417554	0.369167	0.299903	0.261991	0.254184	0.232956
318.6	2.80693	2.2483	1.50599	0.417854	0.369295	0.300535	0.261661	0.254332	0.23316
318.96	2.807	2.24808	1.50618	0.418309	0.369248	0.300359	0.261871	0.253983	0.233197
319.32	2.807	2.24874	1.50652	0.418438	0.369705	0.299917	0.262029	0.253581	0.233231
319.68	2.80799	2.24947	1.50636	0.417928	0.369666	0.300273	0.262009	0.253502	0.233393
320.04	2.80882	2.25016	1.50715	0.418162	0.370165	0.299894	0.261846	0.254046	0.233282
320.4	2.80914	2.24994	1.50763	0.418038	0.37065	0.300096	0.261667	0.254098	0.233362
320.76	2.8096	2.25089	1.50736	0.418066	0.370047	0.29967	0.261548	0.253683	0.233455
321.12	2.80957	2.25104	1.50791	0.417979	0.369992	0.299976	0.261449	0.254085	0.233712
321.48	2.80982	2.25133	1.50828	0.41795	0.370283	0.300598	0.262005	0.254102	0.233608
321.84	2.81015	2.25182	1.50837	0.418398	0.37066	0.300351	0.261902	0.253588	0.233644
322.2	2.81079	2.25211	1.50912	0.418206	0.370498	0.300304	0.261945	0.253816	0.233499
322.56	2.81129	2.25301	1.50918	0.417962	0.370165	0.300133	0.261749	0.253612	0.234116
322.92	2.81186	2.25301	1.50926	0.418302	0.370752	0.300407	0.261954	0.254228	0.23387
323.28	2.81156	2.25272	1.50915	0.418509	0.370787	0.300672	0.261859	0.25418	0.233612
323.64	2.81209	2.25291	1.50946	0.418822	0.370642	0.300438	0.261735	0.254107	0.233349
324	2.81271	2.25376	1.50999	0.418451	0.37096	0.300289	0.262735	0.254031	0.233341
324.36	2.81296	2.25438	1.51015	0.418779	0.370487	0.300262	0.262692	0.254221	0.233531
324.72	2.81312	2.2546	1.5105	0.41816	0.370646	0.300287	0.262848	0.254079	0.233622
325.08	2.81404	2.25516	1.51049	0.418259	0.371153	0.300094	0.262349	0.254472	0.233662
325.44	2.81408	2.25506	1.51046	0.41818	0.371468	0.300037	0.261818	0.254276	0.233501
325.8	2.81415	2.25574	1.51109	0.418301	0.37101	0.300021	0.26184	0.254227	0.233418
326.16	2.81458	2.25611	1.51125	0.418427	0.371022	0.300788	0.262129	0.254139	0.233382
326.52	2.81529	2.25636	1.51201	0.418835	0.370657	0.300541	0.261602	0.254304	0.233287
326.88	2.81541	2.25665	1.51181	0.419132	0.370917	0.300614	0.261952	0.254148	0.233138
327.24	2.81568	2.25623	1.51186	0.419347	0.371001	0.300537	0.261693	0.253564	0.233063
327.6	2.81586	2.25686	1.51207	0.419768	0.371046	0.300367	0.261873	0.253867	0.233071
327.96	2.81567	2.25711	1.51258	0.420189	0.371419	0.300921	0.261805	0.253936	0.233436
328.32	2.81571	2.25732	1.51299	0.420021	0.371506	0.301263	0.262181	0.25359	0.233489
328.68	2.81642	2.25785	1.51312	0.420083	0.371581	0.301366	0.262356	0.253782	0.233138
329.04	2.81693	2.25771	1.51337	0.419991	0.371264	0.301417	0.261997	0.254058	0.23268
329.4	2.81698	2.25816	1.51352	0.419649	0.370985	0.301985	0.262556	0.254312	0.232824
329.76	2.81723	2.25856	1.51371	0.419825	0.371019	0.301901	0.262686	0.253983	0.233227
330.12	2.81783	2.25881	1.51447	0.419474	0.371128	0.302151	0.262896	0.254023	0.23361
330.48	2.81813	2.2585	1.51443	0.419675	0.371315	0.301789	0.263046	0.253983	0.232983
330.84	2.81843	2.25856	1.51426	0.419816	0.371441	0.301719	0.262861	0.254116	0.233009
331.2	2.8186	2.25904	1.51469	0.419879	0.371091	0.301881	0.263102	0.254409	0.233539
331.56	2.81939	2.25883	1.51511	0.419697	0.371512	0.301843	0.262649	0.254475	0.233926
331.92	2.81943	2.25902	1.51509	0.419681	0.371574	0.301963	0.262905	0.254333	0.233628
332.28	2.81984	2.25942	1.51572	0.420047	0.371418	0.302272	0.262418	0.254108	0.23334
332.64	2.81973	2.25981	1.51598	0.419916	0.371616	0.302389	0.262384	0.254409	0.233749
333	2.82041	2.25993	1.51614	0.420319	0.371215	0.302359	0.26235	0.254564	0.233625
333.36	2.82038	2.26015	1.51678	0.420374	0.371592	0.302498	0.262566	0.254227	0.233308
333.72	2.82146	2.2604	1.51699	0.420374	0.371542	0.302508	0.263038	0.2546	0.232933
334.08	2.822	2.26104	1.51687	0.420666	0.371397	0.302286	0.262998	0.254748	0.232674
334.44	2.82236	2.26106	1.51724	0.420622	0.371833	0.302235	0.263035	0.255167	0.23334
334.8	2.82265	2.26119	1.51649	0.420786	0.371968	0.302315	0.262703	0.255111	0.233407
335.16	2.82337	2.26207	1.51691	0.42066	0.371932	0.303063	0.263019	0.255048	0.233166
335.52	2.82373	2.26252	1.517	0.420977	0.371574	0.302416	0.262622	0.255196	0.233589
335.88	2.82393	2.2627	1.51813	0.420706	0.371937	0.302261	0.262365	0.255058	0.233291
336.24	2.82404	2.26268	1.51841	0.420595	0.371915	0.302173	0.262454	0.254903	0.233439
336.6	2.82384	2.26279	1.51881	0.420741	0.371867	0.302122	0.262088	0.254962	0.233617
336.96	2.82458	2.26294	1.51935	0.420833	0.371711	0.302541	0.261976	0.255101	0.234075
337.32	2.82485	2.26336	1.51897	0.421214	0.372249	0.302469	0.262501	0.255482	0.234376
337.68	2.8251	2.26411	1.51937	0.421135	0.372772	0.302733	0.262791	0.255451	0.234292
338.04	2.82547	2.26449	1.51936	0.42105	0.372515	0.302987	0.262905	0.255224	0.23491
338.4	2.82542	2.26436	1.5194	0.420899	0.372417	0.30334	0.263255	0.255152	0.234541
338.76	2.82564	2.2645	1.51946	0.421267	0.372413	0.303634	0.263176	0.255346	0.234308
339.12	2.82581	2.26469	1.52033	0.421611	0.371808	0.303317	0.26329	0.255408	0.234437
339.48	2.82739	2.26508	1.52063	0.421637	0.372051	0.302877	0.262959	0.255409	0.23416
339.84	2.82751	2.26537	1.5204	0.422069	0.372232	0.303084	0.262346	0.255213	0.23394
340.2	2.82796	2.26603	1.52034	0.422262	0.372767	0.303046	0.262114	0.25535	0.233929
340.56	2.82766	2.26611	1.52085	0.421828	0.373149	0.303118	0.262734	0.255588	0.234156
340.92	2.8277	2.26682	1.52068	0.421576	0.373236	0.302932	0.262849	0.255243	0.234383
341.28	2.82832	2.26686	1.52099	0.421761	0.372866	0.302963	0.262947	0.255315	0.234405
341.64	2.82952	2.26697	1.52147	0.421399	0.373392	0.303382	0.262915	0.255468	0.234007
342	2.83023	2.26755	1.52155	0.421906	0.373446	0.303596	0.262502	0.255888	0.234207
342.36	2.83061	2.26769	1.52184	0.421951	0.373752	0.303621	0.26224	0.255791	0.234338
342.72	2.83028	2.26793	1.52179	0.421932	0.373166	0.303748	0.261973	0.256234	0.234152
343.08	2.83033	2.26831	1.5216	0.422357	0.373886	0.303582	0.262533	0.25615	0.234298
343.44	2.83061	2.26932	1.52213	0.421641	0.373855	0.303261	0.262548	0.256035	0.234337
343.8	2.83182	2.26923	1.52275	0.420935	0.373558	0.303087	0.263535	0.2561	0.234573
344.16	2.83211	2.26925	1.52219	0.421149	0.374149	0.303533	0.263715	0.255967	0.234255
344.52	2.83199	2.2699	1.52229	0.421302	0.373361	0.303785	0.264221	0.255797	0.234277
344.88	2.83208	2.26989	1.52202	0.421621	0.373756	0.303499	0.263882	0.256121	0.234541
345.24	2.83319	2.27081	1.52284	0.421951	0.373362	0.303041	0.263917	0.255677	0.234976
345.6	2.83343	2.27061	1.523	0.421801	0.373461	0.303131	0.26399	0.255787	0.234216
345.96	2.8335	2.27091	1.52311	0.42172	0.373697	0.303384	0.264338	0.255895	0.2342
346.32	2.83328	2.27157	1.52352	0.421463	0.373765	0.303788	0.264026	0.256004	0.234051
346.68	2.83369	2.27142	1.52341	0.421705	0.373439	0.303776	0.264038	0.255922	0.234411
347.04	2.83434	2.27229	1.52386	0.421702	0.372922	0.303634	0.264596	0.255755	0.234923
347.4	2.83497	2.27267	1.52402	0.42184	0.373987	0.30413	0.264874	0.25605	0.234921
347.76	2.8347	2.27299	1.52447	0.422261	0.373453	0.304339	0.264852	0.256182	0.234555
348.12	2.83454	2.27246	1.52452	0.422539	0.373236	0.304183	0.264584	0.256057	0.234551
348.48	2.83518	2.27279	1.52503	0.422623	0.37333	0.304219	0.264622	0.255624	0.23471
348.84	2.83567	2.27329	1.52489	0.422574	0.373499	0.303738	0.264316	0.255457	0.234528
349.2	2.83612	2.27365	1.5247	0.422639	0.373392	0.303671	0.264907	0.255576	0.234334
349.56	2.83598	2.27395	1.52478	0.422726	0.373305	0.30394	0.264672	0.255587	0.234426
349.92	2.83516	2.27446	1.52516	0.422602	0.373534	0.304143	0.264336	0.255506	0.234687
350.28	2.83648	2.2748	1.52579	0.422329	0.373211	0.304204	0.264367	0.255518	0.234973
350.64	2.83768	2.27473	1.52567	0.422657	0.373514	0.303985	0.265208	0.255703	0.23499
351	2.83806	2.27476	1.52562	0.42257	0.373408	0.304414	0.264727	0.255699	0.234374
351.36	2.83773	2.27666	1.52596	0.422376	0.373755	0.304477	0.264952	0.256391	0.234125
351.72	2.8379	2.27559	1.52614	0.422339	0.373437	0.304599	0.265303	0.256138	0.234323
352.08	2.83823	2.27594	1.52668	0.421977	0.373299	0.304439	0.265307	0.256109	0.23465
352.44	2.83932	2.27667	1.52701	0.422667	0.373222	0.303943	0.265127	0.256116	0.234674
352.8	2.83983	2.27713	1.52671	0.42236	0.373598	0.304043	0.2653	0.25563	0.234963
353.16	2.83989	2.27644	1.52705	0.422772	0.373375	0.304009	0.265146	0.25597	0.234678
353.52	2.8398	2.27701	1.52763	0.42261	0.372925	0.304159	0.26502	0.256146	0.23459
353.88	2.83984	2.27676	1.52763	0.42294	0.37305	0.304513	0.264847	0.255586	0.234836
354.24	2.83983	2.27679	1.52811	0.42294	0.373046	0.304958	0.264925	0.255983	0.23447
354.6	2.84113	2.27771	1.52821	0.423	0.373441	0.3045	0.264988	0.256521	0.234771
354.96	2.84165	2.27783	1.52872	0.423239	0.373552	0.304495	0.265063	0.256518	0.234846
355.32	2.84172	2.27792	1.52941	0.422689	0.373738	0.304587	0.265052	0.256374	0.234804
355.68	2.84168	2.27832	1.52912	0.423239	0.374557	0.304735	0.264989	0.256183	0.234913
356.04	2.84197	2.27826	1.52946	0.423599	0.374569	0.305018	0.265204	0.256507	0.235413
356.4	2.84201	2.27805	1.52977	0.423902	0.375071	0.3053	0.265126	0.256654	0.235318
356.76	2.84236	2.27906	1.52977	0.424176	0.374732	0.305316	0.265329	0.256575	0.234876
357.12	2.84311	2.27909	1.52998	0.42429	0.374037	0.305079	0.265039	0.256222	0.23497
357.48	2.84396	2.2796	1.53013	0.424334	0.373942	0.304811	0.264813	0.255703	0.234878
357.84	2.84386	2.27975	1.53036	0.424392	0.373937	0.305165	0.264817	0.255895	0.234658
358.2	2.8442	2.27994	1.5303	0.424654	0.373744	0.305619	0.265081	0.256029	0.234855
358.56	2.8444	2.27994	1.5301	0.425004	0.373496	0.305619	0.265263	0.255709	0.235013
358.92	2.8442	2.28102	1.53036	0.42469	0.373533	0.305194	0.264758	0.255926	0.234754
359.28	2.84502	2.28107	1.53076	0.424533	0.373906	0.305541	0.265114	0.256112	0.234567
359.64	2.84558	2.28145	1.53048	0.424989	0.373889	0.305992	0.264504	0.25642	0.234783
360	2.84601	2.28157	1.5302	0.425054	0.373964	0.305377	0.265119	0.256428	0.234981
360.36	2.84569	2.2816	1.53042	0.425047	0.374019	0.305507	0.26513	0.255966	0.234702
360.72	2.84614	2.28221	1.53096	0.425386	0.374141	0.305673	0.265356	0.255666	0.234445
361.08	2.84639	2.2827	1.53126	0.425148	0.374197	0.305569	0.26559	0.255476	0.234441
361.44	2.84656	2.28295	1.53129	0.425042	0.374109	0.305682	0.265315	0.255607	0.234274
361.8	2.84718	2.28266	1.5318	0.424842	0.374243	0.30574	0.265429	0.255548	0.234741
362.16	2.84772	2.28321	1.53173	0.424682	0.374211	0.306104	0.265211	0.25555	0.234947
362.52	2.8476	2.28306	1.5314	0.424774	0.374037	0.306059	0.265006	0.255617	0.235054
362.88	2.84833	2.28238	1.53242	0.425085	0.374011	0.305886	0.265104	0.255921	0.23494
363.24	2.84848	2.28266	1.53237	0.424786	0.37421	0.305721	0.264913	0.255512	0.235223
363.6	2.84874	2.28321	1.53325	0.424938	0.374228	0.306067	0.265204	0.255537	0.235462
363.96	2.84853	2.28352	1.53353	0.425081	0.374483	0.306293	0.265559	0.256026	0.235542
364.32	2.84981	2.28369	1.53368	0.424999	0.374192	0.306294	0.265158	0.255907	0.235746
364.68	2.85049	2.28424	1.53399	0.425007	0.374415	0.306087	0.264969	0.255829	0.235045
365.04	2.85078	2.28454	1.53393	0.425647	0.374678	0.306242	0.264589	0.255463	0.234718
365.4	2.85099	2.28474	1.53448	0.425818	0.374136	0.306048	0.264872	0.255623	0.234441
365.76	2.8517	2.2849	1.53491	0.426061	0.374329	0.30618	0.264788	0.256046	0.23455
366.12	2.85206	2.2846	1.53463	0.425918	0.374585	0.306567	0.26515	0.256095	0.23506
366.48	2.85196	2.28516	1.53486	0.425974	0.374314	0.306803	0.264602	0.256284	0.234691
366.84	2.85181	2.28594	1.53468	0.42555	0.374221	0.306668	0.264648	0.25624	0.23513
367.2	2.85148	2.28612	1.53447	0.425791	0.374388	0.306571	0.264992	0.256888	0.235119
367.56	2.85217	2.2861	1.5349	0.425897	0.374891	0.306383	0.264961	0.256884	0.235108
367.92	2.85283	2.28665	1.53471	0.426574	0.374621	0.306454	0.264831	0.256574	0.234976
368.28	2.85298	2.28659	1.53519	0.426718	0.374359	0.306079	0.264567	0.256259	0.235112
368.64	2.85366	2.28708	1.53498	0.426468	0.374875	0.306277	0.264902	0.256244	0.235009
369	2.85395	2.28693	1.53557	0.426697	0.375203	0.30652	0.264914	0.256227	0.23495
369.36	2.85326	2.28739	1.53536	0.426352	0.37527	0.306801	0.265229	0.256251	0.234671
369.72	2.85354	2.28779	1.53513	0.427213	0.375402	0.306767	0.265088	0.256459	0.234847
370.08	2.85355	2.28747	1.53532	0.427204	0.375757	0.306771	0.264899	0.256348	0.234777
370.44	2.8546	2.28831	1.5357	0.427223	0.375575	0.306734	0.265235	0.256492	0.234848
370.8	2.85467	2.28852	1.53597	0.427537	0.375265	0.306164	0.26497	0.256453	0.234865
371.16	2.85541	2.28893	1.53602	0.427769	0.375619	0.306441	0.265549	0.256425	0.234773
371.52	2.85539	2.28989	1.53693	0.427727	0.375558	0.306727	0.265663	0.256387	0.234654
371.88	2.85524	2.29062	1.53711	0.427543	0.375855	0.306648	0.265025	0.256691	0.234611
372.24	2.85585	2.2911	1.5373	0.427517	0.37569	0.306443	0.26482	0.25682	0.235221
372.6	2.85604	2.29057	1.53702	0.427675	0.37533	0.306511	0.26505	0.257102	0.235482
372.96	2.85643	2.29074	1.53756	0.427473	0.375714	0.306735	0.265077	0.257032	0.235609
373.32	2.85697	2.29059	1.53812	0.427471	0.375905	0.306754	0.265422	0.257083	0.235041
373.68	2.85761	2.29115	1.53818	0.427985	0.375587	0.306869	0.265424	0.257226	0.235084
374.04	2.8575	2.29162	1.53799	0.428001	0.375592	0.306902	0.265981	0.257041	0.235186
374.4	2.8581	2.29157	1.53802	0.428406	0.375704	0.306979	0.266033	0.256889	0.235417
374.76	2.85843	2.29197	1.5384	0.428065	0.375975	0.306574	0.265818	0.256546	0.235622
375.12	2.85905	2.29236	1.5384	0.427781	0.375803	0.306518	0.265963	0.255566	0.235467
375.48	2.85918	2.29307	1.53909	0.427626	0.375824	0.306597	0.26576	0.255706	0.235392
375.84	2.85936	2.29296	1.53964	0.427685	0.375812	0.306406	0.265386	0.25586	0.234942
376.2	2.85967	2.29235	1.53911	0.427771	0.375991	0.306578	0.265551	0.255949	0.234884
376.56	2.85901	2.29279	1.53962	0.427829	0.376265	0.30701	0.265982	0.256264	0.234685
376.92	2.85979	2.29306	1.54055	0.428199	0.376508	0.307045	0.266349	0.256515	0.234871
377.28	2.85986	2.29266	1.5409	0.42836	0.377151	0.307194	0.26661	0.256979	0.235614
377.64	2.86031	2.2931	1.54091	0.427617	0.376877	0.307753	0.266473	0.257396	0.235469
378	2.86053	2.29258	1.54064	0.427765	0.376886	0.307422	0.265986	0.256969	0.23541
378.36	2.86127	2.29287	1.54093	0.428219	0.377086	0.307742	0.266343	0.257132	0.235431
378.72	2.86118	2.29333	1.54078	0.428343	0.377301	0.307558	0.266455	0.25739	0.235708
379.08	2.86148	2.29399	1.5411	0.428311	0.377121	0.307504	0.266014	0.257128	0.235716
379.44	2.86191	2.29412	1.54166	0.428373	0.377113	0.307161	0.2661	0.257123	0.235784
379.8	2.8628	2.29432	1.54201	0.428635	0.377119	0.306878	0.26583	0.257281	0.235471
380.16	2.86311	2.294	1.54207	0.428483	0.376756	0.307475	0.266018	0.257562	0.235233
380.52	2.86302	2.29445	1.54197	0.428507	0.376816	0.307472	0.266123	0.257283	0.235455
380.88	2.86359	2.29523	1.54256	0.428684	0.377188	0.307546	0.266439	0.257283	0.23553
381.24	2.86418	2.29497	1.54257	0.428756	0.376961	0.307479	0.265987	0.257263	0.235653
381.6	2.86443	2.29566	1.54266	0.428536	0.376809	0.307615	0.266458	0.257465	0.235741
381.96	2.86388	2.29692	1.5433	0.428466	0.376934	0.307404	0.266188	0.257441	0.235528
382.32	2.86451	2.29637	1.54291	0.428262	0.377101	0.307847	0.265806	0.257044	0.235606
382.68	2.86518	2.29665	1.54314	0.42824	0.377258	0.308039	0.265527	0.256919	0.235243
383.04	2.86623	2.29698	1.54265	0.428224	0.376952	0.308133	0.265532	0.257231	0.235519
383.4	2.86659	2.29696	1.54273	0.427933	0.376598	0.307735	0.265874	0.256934	0.235656
383.76	2.86691	2.29741	1.54306	0.42845	0.377665	0.307554	0.265638	0.256878	0.235493
384.12	2.86677	2.29729	1.54348	0.428159	0.37753	0.307662	0.265956	0.25718	0.235367
384.48	2.86663	2.29713	1.54392	0.428396	0.377309	0.307753	0.265818	0.257018	0.235418
384.84	2.86711	2.29768	1.5439	0.428532	0.37733	0.307667	0.266075	0.256649	0.235566
385.2	2.86771	2.29833	1.54423	0.429118	0.376735	0.30759	0.266083	0.256467	0.236105
385.56	2.86799	2.29841	1.54448	0.428846	0.377568	0.307442	0.266035	0.256356	0.236107
385.92	2.86861	2.29841	1.54449	0.429018	0.377889	0.307398	0.265859	0.256249	0.235825
386.28	2.86829	2.29799	1.5446	0.428729	0.377859	0.307328	0.265818	0.25645	0.235469
386.64	2.86909	2.2989	1.54523	0.428823	0.378165	0.307655	0.265816	0.256734	0.235385
387	2.86916	2.29934	1.54501	0.428607	0.377928	0.307416	0.265937	0.256345	0.235773
387.36	2.86894	2.2996	1.54541	0.428727	0.378009	0.307128	0.265716	0.256606	0.235937
387.72	2.86911	2.29952	1.54569	0.4289	0.378461	0.307199	0.266043	0.256101	0.236074
388.08	2.87006	2.29936	1.54616	0.428754	0.377927	0.30717	0.265888	0.256355	0.236109
388.44	2.8703	2.29988	1.54655	0.428697	0.378296	0.3073	0.265768	0.255773	0.236068
388.8	2.87016	2.30057	1.5467	0.428889	0.378857	0.307678	0.265902	0.255923	0.235895
389.16	2.87038	2.30107	1.54655	0.429631	0.379204	0.30708	0.26589	0.256388	0.235779
389.52	2.87061	2.30079	1.54653	0.429879	0.378697	0.307873	0.265217	0.256655	0.235556
389.88	2.87076	2.30103	1.54674	0.43028	0.378273	0.307845	0.265177	0.256555	0.235679
390.24	2.871	2.30096	1.54667	0.430403	0.378501	0.307913	0.265481	0.257171	0.235528
390.6	2.87108	2.30131	1.54635	0.430733	0.378351	0.308089	0.26521	0.256492	0.235353
390.96	2.87139	2.30133	1.54738	0.431376	0.378428	0.308261	0.265653	0.257064	0.235628
391.32	2.87154	2.30185	1.54824	0.430971	0.378605	0.308362	0.265256	0.257249	0.235739
391.68	2.87188	2.30242	1.54814	0.431018	0.379177	0.308577	0.265522	0.256829	0.235461
392.04	2.87253	2.30252	1.54816	0.431197	0.379179	0.308671	0.266087	0.256698	0.235813
392.4	2.87234	2.30285	1.54819	0.431149	0.37853	0.308756	0.266116	0.256574	0.236014
392.76	2.87234	2.30344	1.54822	0.430892	0.378385	0.308758	0.265839	0.256889	0.236034
393.12	2.87325	2.30337	1.54829	0.431439	0.378351	0.30807	0.265359	0.257287	0.235661
393.48	2.87358	2.30365	1.54899	0.430994	0.378574	0.307823	0.265536	0.257301	0.235871
393.84	2.87432	2.30334	1.54886	0.431397	0.378494	0.308334	0.265902	0.257679	0.23566
394.2	2.87475	2.30318	1.5496	0.431552	0.378702	0.307989	0.265777	0.257818	0.235788
394.56	2.87476	2.3032	1.54923	0.43157	0.378897	0.308173	0.265723	0.257632	0.235238
394.92	2.8751	2.30289	1.54946	0.43219	0.378926	0.307635	0.265818	0.257643	0.235335
395.28	2.87584	2.30323	1.54974	0.432	0.379053	0.307914	0.265976	0.257478	0.235394
395.64	2.8762	2.30301	1.54958	0.432386	0.378907	0.308107	0.266204	0.257281	0.235571
396	2.87673	2.30319	1.55007	0.432231	0.379038	0.30893	0.266062	0.257831	0.235478
396.36	2.87673	2.30363	1.5503	0.432001	0.37877	0.308878	0.266119	0.257968	0.235752
396.72	2.87682	2.30408	1.55037	0.43187	0.378919	0.308747	0.266037	0.258099	0.235004
397.08	2.87727	2.30412	1.55033	0.432268	0.378779	0.309019	0.266266	0.25768	0.234506
397.44	2.87717	2.30405	1.55076	0.43246	0.378979	0.309011	0.266197	0.257593	0.23428
397.8	2.87752	2.30419	1.55094	0.432702	0.379219	0.308677	0.266184	0.257958	0.234771
398.16	2.87788	2.30496	1.55111	0.433028	0.379081	0.309004	0.265867	0.257465	0.234809
398.52	2.87774	2.30578	1.55128	0.433091	0.379056	0.308795	0.266246	0.257665	0.235039
398.88	2.87777	2.30584	1.55131	0.432774	0.379144	0.308515	0.266124	0.257478	0.23513
399.24	2.87839	2.30559	1.55159	0.432252	0.379354	0.309086	0.265998	0.257845	0.234798
399.6	2.87875	2.30564	1.55145	0.43244	0.379362	0.308952	0.266293	0.257927	0.235009
399.96	2.87871	2.30652	1.55167	0.432959	0.379153	0.308834	0.266391	0.257821	0.235242
400.32	2.87933	2.30687	1.55201	0.433147	0.379602	0.309085	0.266484	0.258006	0.23535
400.68	2.87909	2.30664	1.55206	0.432731	0.379474	0.309485	0.266849	0.257466	0.235114
401.04	2.87922	2.30653	1.55217	0.432806	0.37895	0.309027	0.266623	0.257498	0.235103
401.4	2.87932	2.307	1.55234	0.432624	0.379606	0.309246	0.266458	0.257668	0.235225
401.76	2.88029	2.30813	1.55229	0.43249	0.379273	0.309112	0.266299	0.257238	0.235101
402.12	2.88035	2.30912	1.5527	0.432529	0.379221	0.308938	0.2662	0.257204	0.235045
402.48	2.88103	2.30825	1.55256	0.432875	0.378636	0.309538	0.266374	0.256764	0.234762
402.84	2.88137	2.30867	1.55274	0.432912	0.37892	0.309706	0.266573	0.25643	0.234761
403.2	2.88153	2.30841	1.55331	0.432709	0.379286	0.309752	0.26661	0.256499	0.234631
403.56	2.88204	2.30822	1.55326	0.432777	0.379425	0.309794	0.266377	0.256935	0.235097
403.92	2.88224	2.30886	1.55403	0.43234	0.379637	0.310045	0.266581	0.257413	0.236089
404.28	2.8823	2.30907	1.55425	0.432334	0.37961	0.31	0.266798	0.25713	0.23587
404.64	2.88263	2.30874	1.5543	0.432863	0.379703	0.310115	0.266286	0.257183	0.235602
405	2.88339	2.30881	1.5542	0.433321	0.379648	0.309595	0.265932	0.256691	0.23563
405.36	2.88353	2.30968	1.55453	0.433396	0.379727	0.309529	0.265855	0.256776	0.235506
405.72	2.8839	2.31015	1.55477	0.433288	0.379764	0.309457	0.266199	0.257006	0.235313
406.08	2.88358	2.31033	1.55523	0.432745	0.380392	0.309616	0.266225	0.257144	0.235133
406.44	2.88399	2.30982	1.55487	0.433078	0.380231	0.309322	0.266429	0.257179	0.234817
406.8	2.88452	2.31027	1.55556	0.433694	0.379605	0.30903	0.266203	0.256461	0.234922
407.16	2.88501	2.31006	1.5559	0.433465	0.379952	0.309229	0.265669	0.256022	0.235107
407.52	2.88538	2.31065	1.55608	0.433747	0.379963	0.30918	0.26576	0.256493	0.234795
407.88	2.8852	2.31066	1.55629	0.43383	0.380137	0.309459	0.265951	0.256565	0.234884
408.24	2.88527	2.31088	1.55679	0.434145	0.38021	0.309377	0.266098	0.256828	0.235035
408.6	2.8856	2.311	1.5563	0.434272	0.380212	0.30965	0.266354	0.2566	0.235207
408.96	2.88626	2.31094	1.55656	0.43443	0.380346	0.309523	0.26624	0.25669	0.234979
409.32	2.88612	2.3116	1.55708	0.434812	0.380453	0.309474	0.265594	0.256459	0.235041
409.68	2.88661	2.31183	1.55665	0.434538	0.380613	0.309571	0.265428	0.256673	0.235273
410.04	2.88692	2.31269	1.55632	0.434505	0.380529	0.309075	0.26585	0.25695	0.235142
410.4	2.88748	2.3127	1.55643	0.434366	0.380898	0.30947	0.265925	0.256763	0.234922
410.76	2.88755	2.31273	1.55666	0.43444	0.380865	0.309157	0.266135	0.256994	0.234343
411.12	2.88845	2.31322	1.55689	0.43461	0.381047	0.309008	0.2659	0.256627	0.234127
411.48	2.88892	2.31341	1.55736	0.434017	0.381478	0.308594	0.265934	0.257177	0.235016
411.84	2.88954	2.31275	1.55734	0.434133	0.381556	0.309049	0.265576	0.257405	0.234824
412.2	2.88956	2.31298	1.55743	0.433928	0.382326	0.309063	0.266287	0.257202	0.234442
412.56	2.88914	2.31345	1.55801	0.434455	0.381831	0.309407	0.266694	0.256782	0.23501
412.92	2.88879	2.31392	1.5577	0.43501	0.381342	0.309745	0.266677	0.257274	0.234543
413.28	2.88914	2.31377	1.55843	0.434822	0.381681	0.309302	0.26643	0.257823	0.23432
413.64	2.88968	2.31401	1.55902	0.434179	0.381831	0.309076	0.266583	0.257798	0.23428
414	2.88971	2.31406	1.55935	0.43424	0.381827	0.309163	0.266422	0.257726	0.234847
414.36	2.89021	2.31478	1.55961	0.43414	0.382026	0.308834	0.266737	0.257688	0.234513
414.72	2.8906	2.31564	1.55982	0.434328	0.382032	0.308614	0.266613	0.257833	0.234355
415.08	2.8905	2.31548	1.5596	0.434207	0.381982	0.30879	0.266844	0.257672	0.233777
415.44	2.89104	2.31601	1.55984	0.433944	0.382336	0.309165	0.266215	0.257497	0.233324
415.8	2.89164	2.31606	1.56019	0.434232	0.382116	0.30953	0.266327	0.25758	0.233332
416.16	2.89214	2.31628	1.55973	0.434161	0.382097	0.30931	0.266473	0.257261	0.233725
416.52	2.89199	2.31647	1.55984	0.4339	0.381893	0.309416	0.266434	0.25714	0.233588
416.88	2.89235	2.31616	1.55999	0.434061	0.381721	0.309216	0.266409	0.257465	0.233866
417.24	2.89284	2.31705	1.55992	0.433899	0.381893	0.309429	0.266514	0.257814	0.234578
417.6	2.89276	2.31782	1.56003	0.434126	0.381898	0.309427	0.266501	0.257915	0.234696
417.96	2.89294	2.31767	1.56033	0.434731	0.382028	0.309414	0.267268	0.257546	0.234561
418.32	2.89319	2.31778	1.56048	0.434818	0.382034	0.309682	0.266913	0.257443	0.234588
418.68	2.89323	2.31809	1.56046	0.435009	0.381989	0.309192	0.267562	0.257434	0.234693
419.04	2.89373	2.31818	1.56118	0.434574	0.382481	0.309283	0.267637	0.257534	0.234822
419.4	2.89625	2.31867	1.56146	0.434639	0.381964	0.30961	0.26746	0.25725	0.234103
419.76	2.89607	2.3186	1.56112	0.435154	0.382097	0.309244	0.267373	0.2578	0.234256
420.12	2.895	2.31893	1.56174	0.435345	0.382181	0.309281	0.267483	0.258137	0.234251
420.48	2.89554	2.31942	1.56181	0.435698	0.382097	0.308719	0.267586	0.257808	0.23448
420.84	2.89559	2.31969	1.56203	0.435926	0.382031	0.308995	0.267524	0.257838	0.234233
421.2	2.89607	2.32072	1.56177	0.435892	0.382144	0.309204	0.267615	0.258051	0.234603
421.56	2.89603	2.32082	1.56227	0.436598	0.382131	0.309541	0.267425	0.258049	0.234866
421.92	2.89604	2.32041	1.56208	0.435764	0.382264	0.309353	0.266794	0.25781	0.234259
422.28	2.89666	2.32033	1.56247	0.43523	0.382178	0.309889	0.266521	0.257829	0.234269
422.64	2.89771	2.32039	1.56301	0.435346	0.382241	0.310221	0.266798	0.258174	0.234656
423	2.89788	2.32098	1.56257	0.43525	0.382396	0.309949	0.267313	0.257578	0.234721
423.36	2.89811	2.32039	1.56262	0.435041	0.382762	0.310174	0.267721	0.257699	0.234962
423.72	2.89784	2.32041	1.56288	0.435233	0.382296	0.310189	0.267754	0.258226	0.234873
424.08	2.8986	2.32067	1.56309	0.434741	0.381987	0.31014	0.267496	0.257374	0.23497
424.44	2.89902	2.3209	1.56293	0.435237	0.382788	0.310055	0.268015	0.257157	0.235113
424.8	2.89891	2.3216	1.56273	0.435709	0.382545	0.310163	0.267912	0.25702	0.235134
425.16	2.89911	2.3219	1.56247	0.43592	0.38259	0.31014	0.267354	0.257745	0.235165
425.52	2.89972	2.32145	1.56337	0.436282	0.38246	0.309983	0.267326	0.258163	0.235088
425.88	2.89983	2.32208	1.56389	0.436106	0.38316	0.310197	0.26686	0.257934	0.235199
426.24	2.89997	2.32239	1.56372	0.436275	0.382931	0.310918	0.267165	0.257809	0.235333
426.6	2.90063	2.32213	1.56398	0.435624	0.382528	0.311006	0.267214	0.258118	0.235851
426.96	2.9006	2.3228	1.56399	0.435969	0.382246	0.311198	0.267366	0.258207	0.235364
427.32	2.90079	2.32324	1.56412	0.435798	0.382665	0.311179	0.267117	0.258482	0.235192
427.68	2.90087	2.32351	1.56382	0.436651	0.383228	0.311235	0.267932	0.258219	0.235029
428.04	2.90127	2.32378	1.56365	0.436692	0.383637	0.31108	0.26782	0.25826	0.235277
428.4	2.90156	2.32418	1.56406	0.436034	0.383378	0.311071	0.267899	0.258315	0.235182
428.76	2.90251	2.32444	1.56422	0.436077	0.38323	0.311174	0.267249	0.258029	0.235012
429.12	2.90237	2.32475	1.56445	0.436001	0.38357	0.31045	0.267162	0.257983	0.235065
429.48	2.90305	2.32462	1.56483	0.436618	0.383245	0.310967	0.266919	0.258193	0.235312
429.84	2.90357	2.32479	1.56471	0.43679	0.383153	0.310956	0.267183	0.258245	0.235441
430.2	2.9032	2.32467	1.56528	0.436634	0.383165	0.310841	0.267673	0.258437	0.235512
430.56	2.90356	2.32485	1.56568	0.436888	0.383668	0.310962	0.267575	0.2586	0.235337
430.92	2.90366	2.32511	1.56559	0.436971	0.383368	0.310589	0.267869	0.258409	0.23477
431.28	2.90354	2.32574	1.56557	0.43722	0.383888	0.311173	0.267375	0.257881	0.2347
431.64	2.9035	2.32557	1.56632	0.437261	0.384384	0.310603	0.267364	0.258234	0.235107
432	2.90446	2.32547	1.56649	0.437256	0.38396	0.311123	0.267386	0.257889	0.235273
432.36	2.90471	2.32591	1.56646	0.437109	0.384121	0.31095	0.267226	0.258117	0.235362
432.72	2.9051	2.32672	1.56673	0.436637	0.38469	0.31113	0.267119	0.258147	0.235375
433.08	2.90527	2.32683	1.56672	0.436866	0.38471	0.311143	0.267793	0.258195	0.235484
433.44	2.90467	2.32648	1.56704	0.43666	0.38479	0.311239	0.267394	0.258257	0.235447
433.8	2.90509	2.32656	1.56685	0.437047	0.384393	0.311478	0.267992	0.258789	0.235277
434.16	2.90483	2.32721	1.56648	0.437113	0.384413	0.311303	0.267946	0.258991	0.235604
434.52	2.90518	2.32773	1.56723	0.437026	0.384418	0.310997	0.268139	0.258741	0.235265
434.88	2.90635	2.32843	1.56768	0.437039	0.384425	0.311257	0.268291	0.258622	0.234979
435.24	2.90693	2.32796	1.56768	0.43713	0.38411	0.311054	0.268321	0.258727	0.234842
435.6	2.90708	2.32774	1.56756	0.436946	0.384055	0.311114	0.268241	0.25892	0.234885
435.96	2.90718	2.32741	1.56775	0.436891	0.384622	0.311544	0.26777	0.258975	0.235472
436.32	2.90723	2.32759	1.56761	0.436925	0.384773	0.311593	0.268297	0.258775	0.235883
436.68	2.90787	2.32839	1.56791	0.436977	0.384716	0.311372	0.268294	0.259389	0.236002
437.04	2.90799	2.32781	1.56885	0.436938	0.384629	0.311605	0.268574	0.259109	0.235829
437.4	2.90785	2.32825	1.56897	0.436591	0.384533	0.311686	0.268317	0.259024	0.235765
437.76	2.90813	2.32905	1.56877	0.437498	0.384458	0.311555	0.267893	0.25887	0.235598
438.12	2.90857	2.32957	1.56965	0.438268	0.384383	0.311666	0.267999	0.259128	0.235445
438.48	2.90832	2.32964	1.56947	0.437621	0.384628	0.311718	0.268203	0.258945	0.235568
438.84	2.90875	2.32967	1.57025	0.437868	0.384599	0.311579	0.26813	0.258685	0.23631
439.2	2.9094	2.32966	1.56971	0.437267	0.385008	0.311215	0.268598	0.258576	0.236194
439.56	2.90958	2.33083	1.5693	0.437385	0.385021	0.311723	0.268971	0.258681	0.235946
439.92	2.90991	2.33175	1.56956	0.437095	0.385019	0.31196	0.268971	0.25867	0.236026
440.28	2.91037	2.33096	1.57009	0.437112	0.384924	0.311769	0.269057	0.258596	0.236454
440.64	2.91028	2.33086	1.57029	0.437328	0.384758	0.311641	0.268804	0.258805	0.236446
441	2.91015	2.33135	1.57021	0.437337	0.385318	0.3118	0.268195	0.258805	0.236189
441.36	2.91037	2.33166	1.57033	0.437278	0.385178	0.311867	0.268435	0.258307	0.236175
441.72	2.91058	2.33085	1.57081	0.437429	0.385429	0.31197	0.26808	0.258713	0.236229
442.08	2.91072	2.33117	1.57079	0.437664	0.385909	0.31214	0.267986	0.25847	0.236541
442.44	2.91133	2.33168	1.57066	0.438104	0.38546	0.312515	0.26834	0.258645	0.236281
442.8	2.91093	2.3321	1.57073	0.438058	0.385228	0.312372	0.268204	0.258372	0.235659
443.16	2.91129	2.33212	1.57104	0.437841	0.385399	0.312575	0.2683	0.258509	0.235516
443.52	2.91156	2.33261	1.57155	0.437766	0.385301	0.312201	0.268013	0.258425	0.235593
443.88	2.91245	2.33259	1.57171	0.438006	0.385262	0.312334	0.268295	0.258653	0.235833
444.24	2.91301	2.33304	1.57241	0.438199	0.385497	0.312586	0.268052	0.258601	0.236087
444.6	2.91283	2.33337	1.57265	0.43807	0.385166	0.312479	0.267757	0.258656	0.236152
444.96	2.91323	2.33413	1.57304	0.438359	0.385643	0.312827	0.268128	0.258455	0.236377
445.32	2.91323	2.33448	1.57311	0.438665	0.385858	0.312965	0.268151	0.258456	0.236168
445.68	2.91344	2.33421	1.57344	0.438716	0.385798	0.312493	0.267878	0.258746	0.236002
446.04	2.91363	2.33434	1.57392	0.438765	0.385456	0.312424	0.268073	0.259345	0.235914
446.4	2.9139	2.33508	1.57451	0.439135	0.385344	0.31189	0.26785	0.259061	0.236263
446.76	2.91437	2.3357	1.57425	0.439281	0.385072	0.3119	0.267744	0.259416	0.235919
447.12	2.91437	2.33557	1.57419	0.439588	0.38543	0.311875	0.268255	0.25896	0.236169
447.48	2.91474	2.33534	1.5746	0.438951	0.385163	0.311896	0.268486	0.258738	0.236388
447.84	2.91463	2.33534	1.57444	0.439017	0.385631	0.312322	0.268631	0.25915	0.236179
448.2	2.91508	2.33574	1.57456	0.438936	0.385488	0.3123	0.26848	0.259147	0.236418
448.56	2.91511	2.33613	1.57485	0.439497	0.385585	0.312248	0.268238	0.258967	0.236372
448.92	2.9163	2.33606	1.5748	0.439606	0.385547	0.312496	0.26824	0.258114	0.236106
449.28	2.91687	2.33595	1.575	0.440078	0.385169	0.312541	0.268919	0.25795	0.236396
449.64	2.91669	2.33656	1.57493	0.439892	0.385637	0.312093	0.269444	0.258257	0.23662
450	2.91616	2.3371	1.5754	0.439916	0.385602	0.312365	0.269504	0.258844	0.237268
450.36	2.91631	2.33721	1.57555	0.440005	0.385531	0.312587	0.268868	0.259243	0.236417
450.72	2.91712	2.33661	1.57576	0.439934	0.385498	0.313141	0.268691	0.258943	0.236616
451.08	2.91754	2.33658	1.57542	0.440099	0.385361	0.312951	0.269084	0.258595	0.236768
451.44	2.91746	2.33707	1.57576	0.440034	0.3851	0.313002	0.269691	0.258617	0.23677
451.8	2.91819	2.33765	1.57614	0.439826	0.385208	0.313162	0.269617	0.258884	0.236547
452.16	2.91852	2.33803	1.57603	0.439919	0.385408	0.313003	0.269054	0.258733	0.236815
452.52	2.919	2.33786	1.57657	0.44022	0.385219	0.313321	0.269318	0.258898	0.236545
452.88	2.91939	2.33837	1.57654	0.440398	0.385849	0.313534	0.268847	0.258805	0.236393
453.24	2.91994	2.33874	1.57637	0.440093	0.385797	0.313047	0.268919	0.25851	0.236466
453.6	2.91947	2.33811	1.57617	0.440264	0.385878	0.313419	0.268927	0.258485	0.236231
453.96	2.91959	2.33888	1.57691	0.439897	0.386082	0.313801	0.268679	0.258518	0.236143
454.32	2.92002	2.33883	1.57711	0.439732	0.386349	0.3136	0.268956	0.258777	0.236468
454.68	2.91994	2.33898	1.57734	0.439657	0.386221	0.313706	0.26921	0.258826	0.236467
455.04	2.92047	2.33891	1.57745	0.440009	0.38641	0.313852	0.268488	0.258744	0.236455
455.4	2.92066	2.33934	1.5778	0.440352	0.386146	0.313739	0.268841	0.258322	0.236272
455.76	2.92107	2.33952	1.57837	0.440477	0.386426	0.313963	0.268809	0.258235	0.236326
456.12	2.92134	2.33908	1.57758	0.440136	0.386147	0.314569	0.268697	0.258344	0.23623
456.48	2.92189	2.34001	1.5781	0.44026	0.385895	0.314335	0.268849	0.258441	0.236441
456.84	2.92183	2.34014	1.57829	0.439855	0.386279	0.31451	0.269295	0.258262	0.23633
457.2	2.92256	2.34002	1.57826	0.439847	0.386599	0.314668	0.269237	0.257894	0.236293
457.56	2.92304	2.34045	1.57803	0.439739	0.386585	0.314077	0.269427	0.258156	0.236288
457.92	2.92356	2.34119	1.57809	0.439901	0.386405	0.314255	0.269474	0.258079	0.236515
458.28	2.9248	2.34189	1.57901	0.439906	0.38656	0.314139	0.269686	0.258559	0.236062
458.64	2.92566	2.34215	1.57956	0.440272	0.386723	0.314012	0.269433	0.258911	0.236752
459	2.92517	2.34202	1.5792	0.440332	0.386788	0.313759	0.269258	0.258759	0.237123
459.36	2.92547	2.34257	1.57863	0.440329	0.386672	0.313864	0.269041	0.258694	0.237288
459.72	2.92574	2.34211	1.57851	0.440274	0.38643	0.313401	0.268968	0.259393	0.236691
460.08	2.92546	2.34241	1.57929	0.440581	0.386939	0.313443	0.269036	0.259336	0.236567
460.44	2.92546	2.34189	1.57947	0.440121	0.387352	0.313853	0.268723	0.259025	0.236331
460.8	2.92511	2.34195	1.57956	0.440565	0.386859	0.314047	0.268433	0.259471	0.236343
461.16	2.92533	2.34276	1.57956	0.440471	0.386647	0.313946	0.268457	0.259026	0.236079
461.52	2.92578	2.34328	1.5796	0.440532	0.386779	0.314001	0.268353	0.259335	0.235801
461.88	2.92662	2.34371	1.57965	0.441048	0.38693	0.313988	0.26804	0.259262	0.235612
462.24	2.92668	2.34375	1.57989	0.44083	0.387238	0.313902	0.268506	0.25973	0.235664
462.6	2.92722	2.34388	1.57948	0.440896	0.386765	0.314393	0.268695	0.259392	0.236171
462.96	2.92709	2.34416	1.57945	0.440607	0.386939	0.314208	0.268847	0.259327	0.236567
463.32	2.92733	2.34402	1.57953	0.440784	0.386816	0.314326	0.269312	0.259242	0.236282
463.68	2.92737	2.34417	1.57975	0.440867	0.387211	0.314333	0.268883	0.259261	0.236574
464.04	2.9272	2.34444	1.57991	0.440811	0.387317	0.314862	0.268973	0.258869	0.236685
464.4	2.92677	2.3447	1.58002	0.440482	0.387399	0.314562	0.269158	0.259453	0.236311
464.76	2.92712	2.34516	1.5804	0.440688	0.387381	0.31422	0.269096	0.259149	0.236371
465.12	2.92757	2.34506	1.58084	0.440873	0.38709	0.314008	0.268523	0.258487	0.236396
465.48	2.92802	2.34509	1.58064	0.440221	0.386362	0.314385	0.268457	0.25854	0.235972
465.84	2.92848	2.3455	1.58058	0.440612	0.386343	0.315081	0.268409	0.259042	0.236005
466.2	2.92872	2.34604	1.58086	0.440379	0.38624	0.314991	0.268713	0.25918	0.235929
466.56	2.92896	2.34612	1.5813	0.44046	0.386295	0.314779	0.268731	0.25913	0.236152
466.92	2.92923	2.34655	1.5827	0.440429	0.38691	0.314674	0.268941	0.259088	0.235652
467.28	2.9295	2.34699	1.58188	0.440576	0.386934	0.31482	0.268764	0.258952	0.23603
467.64	2.93078	2.34713	1.58155	0.440644	0.387037	0.314505	0.268722	0.258584	0.236387
468	2.93048	2.34694	1.58144	0.441033	0.38762	0.314821	0.268664	0.258654	0.236114
468.36	2.93086	2.34714	1.58143	0.441159	0.387949	0.314685	0.268579	0.259118	0.236375
468.72	2.93049	2.34757	1.58199	0.440929	0.387708	0.31489	0.268749	0.259252	0.236185
469.08	2.93056	2.34773	1.58246	0.441017	0.387802	0.314692	0.269382	0.258671	0.235903
469.44	2.93124	2.34797	1.58261	0.441083	0.387874	0.314445	0.269479	0.258641	0.235767
469.8	2.93097	2.34887	1.58207	0.440973	0.387673	0.314547	0.269142	0.25852	0.235631
470.16	2.93128	2.34931	1.58211	0.440767	0.387949	0.314991	0.269574	0.258675	0.235759
470.52	2.93171	2.34895	1.58214	0.441583	0.387819	0.314547	0.269984	0.258627	0.235622
470.88	2.93218	2.34888	1.58243	0.442071	0.387992	0.314358	0.270194	0.259252	0.235569
471.24	2.93191	2.34943	1.58275	0.441897	0.387882	0.314268	0.269672	0.258467	0.235507
471.6	2.93237	2.34971	1.58304	0.441868	0.387361	0.314711	0.269358	0.258647	0.235715
471.96	2.93279	2.34934	1.58292	0.442386	0.387311	0.314724	0.270044	0.258608	0.235863
472.32	2.93266	2.34978	1.58305	0.442545	0.38728	0.314817	0.269899	0.259179	0.235732
472.68	2.93325	2.34979	1.58287	0.442561	0.387542	0.314645	0.270021	0.259178	0.236033
473.04	2.9333	2.34957	1.58356	0.4426	0.387871	0.314714	0.270311	0.259115	0.236204
473.4	2.93354	2.3503	1.5836	0.442432	0.387859	0.314848	0.270202	0.258765	0.2362
473.76	2.93357	2.35067	1.58372	0.442364	0.3879	0.314821	0.26998	0.258622	0.23591
474.12	2.93362	2.35124	1.58375	0.441893	0.387977	0.31515	0.27007	0.258577	0.23563
474.48	2.93459	2.35151	1.58372	0.442159	0.387994	0.31494	0.269986	0.258412	0.235851
474.84	2.93501	2.35184	1.58406	0.441521	0.38787	0.315373	0.270191	0.258747	0.235974
475.2	2.93463	2.35219	1.58434	0.441775	0.3883	0.315272	0.2705	0.258473	0.235674
475.56	2.93514	2.35252	1.58478	0.441844	0.388201	0.315502	0.27029	0.258552	0.235406
475.92	2.93476	2.35299	1.58502	0.44162	0.388108	0.31575	0.270178	0.258925	0.235956
476.28	2.93441	2.35258	1.58467	0.441539	0.387955	0.315148	0.270108	0.25892	0.23572
476.64	2.93517	2.35244	1.58503	0.441628	0.387553	0.314993	0.269923	0.258669	0.235986
477	2.93574	2.35246	1.58539	0.441666	0.387819	0.315273	0.269678	0.258847	0.236473
477.36	2.93635	2.3527	1.58553	0.441438	0.387776	0.316141	0.269483	0.259308	0.23635
477.72	2.93604	2.35342	1.58578	0.441766	0.387809	0.31655	0.269903	0.258876	0.236338
478.08	2.93628	2.35259	1.58627	0.442007	0.387757	0.315919	0.270352	0.258293	0.236748
478.44	2.93664	2.35215	1.58688	0.441732	0.387878	0.315843	0.270064	0.258811	0.236766
478.8	2.93689	2.35223	1.58682	0.44194	0.38788	0.315461	0.269623	0.258954	0.235656
479.16	2.93729	2.35292	1.58662	0.442184	0.387496	0.315316	0.269815	0.258672	0.235715
479.52	2.93781	2.35298	1.5869	0.442038	0.387594	0.315251	0.269928	0.258312	0.235716
479.88	2.93778	2.35295	1.58704	0.442833	0.387678	0.315393	0.269992	0.258703	0.236683
480.24	2.93849	2.35281	1.58687	0.442381	0.38782	0.315355	0.270321	0.258507	0.236845
480.6	2.93798	2.35319	1.58746	0.442487	0.388461	0.315439	0.269713	0.25824	0.236562
480.96	2.93811	2.35308	1.58758	0.442687	0.388308	0.315793	0.269448	0.258522	0.23677
481.32	2.93872	2.35326	1.58751	0.442321	0.388578	0.315588	0.269152	0.258751	0.236989
481.68	2.93826	2.35373	1.5878	0.442215	0.388293	0.31559	0.269424	0.25902	0.236882
482.04	2.93838	2.3533	1.58767	0.442368	0.388122	0.315789	0.269319	0.25898	0.236928
482.4	2.93899	2.3535	1.58787	0.442613	0.38748	0.315413	0.269641	0.259311	0.237216
482.76	2.93974	2.35377	1.58803	0.442295	0.387729	0.316123	0.269674	0.259901	0.237056
483.12	2.93987	2.35446	1.58832	0.441896	0.388135	0.31582	0.269654	0.259423	0.237348
483.48	2.93975	2.35567	1.58854	0.442576	0.388061	0.3158	0.26976	0.259241	0.236686
483.84	2.94035	2.35605	1.5888	0.442567	0.387534	0.315641	0.269766	0.258957	0.236884
484.2	2.94084	2.35584	1.58893	0.442327	0.387595	0.315555	0.270016	0.258703	0.237021
484.56	2.94129	2.356	1.58937	0.442798	0.387932	0.315539	0.270218	0.25912	0.237114
484.92	2.94134	2.35658	1.58911	0.442535	0.388278	0.315814	0.27035	0.258839	0.237097
485.28	2.9414	2.35688	1.58975	0.442322	0.388411	0.316033	0.270407	0.259399	0.237032
485.64	2.9415	2.35672	1.59012	0.442115	0.388702	0.31575	0.270618	0.259413	0.236968
486	2.94131	2.35658	1.59011	0.44246	0.388547	0.315783	0.270997	0.259213	0.237129
486.36	2.94164	2.35675	1.59051	0.442934	0.388449	0.316324	0.270916	0.259601	0.237529
486.72	2.94113	2.35682	1.59075	0.442914	0.388249	0.316293	0.271308	0.259413	0.237186
487.08	2.94141	2.35661	1.59107	0.442793	0.388693	0.315863	0.271438	0.259645	0.237634
487.44	2.94248	2.35685	1.59085	0.442829	0.388889	0.315791	0.271624	0.259632	0.237653
487.8	2.9427	2.35646	1.59065	0.442778	0.38866	0.315449	0.271385	0.259522	0.23712
488.16	2.94289	2.3574	1.59129	0.442985	0.3888	0.31567	0.271488	0.25924	0.237263
488.52	2.94297	2.3581	1.59163	0.442834	0.388619	0.31565	0.271814	0.259243	0.237083
488.88	2.94304	2.35804	1.59163	0.442992	0.389005	0.315776	0.271447	0.25937	0.237409
489.24	2.94384	2.35791	1.59119	0.443064	0.389073	0.316093	0.271732	0.259439	0.237246
489.6	2.94362	2.35832	1.59137	0.442795	0.388753	0.315763	0.272013	0.25973	0.237194
489.96	2.94425	2.35853	1.59175	0.442642	0.388658	0.315803	0.271827	0.260344	0.236984
490.32	2.94421	2.35865	1.59178	0.442485	0.388366	0.315837	0.272154	0.259753	0.237118
490.68	2.94454	2.35897	1.59237	0.443027	0.388439	0.316021	0.272059	0.260117	0.23767
491.04	2.94506	2.35941	1.59215	0.443865	0.389125	0.315833	0.271693	0.260252	0.237389
491.4	2.94475	2.36012	1.59163	0.443848	0.389091	0.316076	0.271947	0.260105	0.236976
491.76	2.94534	2.36026	1.59237	0.443895	0.389304	0.316327	0.271696	0.260026	0.237299
492.12	2.94577	2.35974	1.59254	0.44449	0.389926	0.316464	0.271611	0.260159	0.23675
492.48	2.9457	2.35963	1.59219	0.444196	0.389835	0.316302	0.271989	0.259688	0.236857
492.84	2.94619	2.35975	1.59258	0.444552	0.389252	0.316045	0.271682	0.259924	0.237119
493.2	2.94658	2.36074	1.59307	0.444751	0.389856	0.316111	0.271795	0.260276	0.236999
493.56	2.94658	2.36144	1.59329	0.444211	0.389463	0.316365	0.271921	0.260454	0.237066
493.92	2.94694	2.36161	1.59324	0.444013	0.389662	0.316175	0.272312	0.260384	0.236735
494.28	2.94748	2.36171	1.59281	0.444127	0.390029	0.316008	0.272471	0.259806	0.236279
494.64	2.94661	2.36173	1.59343	0.444436	0.390229	0.315779	0.272223	0.259854	0.236268
495	2.94716	2.3618	1.59356	0.444001	0.389904	0.316054	0.271823	0.260373	0.236297
495.36	2.9473	2.36186	1.59356	0.444257	0.389738	0.316513	0.271851	0.260284	0.236543
495.72	2.94745	2.36226	1.59315	0.443863	0.390073	0.31615	0.271484	0.259894	0.236467
496.08	2.94778	2.36238	1.5933	0.444179	0.390199	0.316064	0.271431	0.259669	0.236483
496.44	2.94784	2.3631	1.59354	0.444064	0.390208	0.316293	0.271459	0.259778	0.236716
496.8	2.94803	2.36329	1.59364	0.443929	0.390151	0.315964	0.271478	0.259523	0.236454
497.16	2.94774	2.36384	1.59374	0.444592	0.39026	0.316194	0.271554	0.259781	0.236198
497.52	2.94857	2.36343	1.59357	0.444371	0.390242	0.315909	0.271726	0.259687	0.235748
497.88	2.94896	2.36327	1.59375	0.44454	0.390496	0.315912	0.27204	0.260075	0.236027
498.24	2.94885	2.36344	1.5939	0.445156	0.390677	0.316435	0.27213	0.260134	0.236543
498.6	2.94816	2.36298	1.59407	0.445576	0.390866	0.315876	0.271856	0.259987	0.236435
498.96	2.94832	2.36371	1.59418	0.445644	0.390739	0.316188	0.271678	0.259863	0.235898
499.32	2.94898	2.36346	1.59483	0.445515	0.390387	0.316213	0.271405	0.25938	0.235964
499.68	2.94979	2.3637	1.59476	0.445108	0.390553	0.316652	0.271728	0.259492	0.236359
500.04	2.95014	2.36312	1.5939	0.444841	0.390548	0.316626	0.271434	0.25916	0.235794
500.4	2.95045	2.36358	1.59465	0.444514	0.39065	0.317174	0.271261	0.259105	0.235746
500.76	2.95013	2.36407	1.59453	0.444933	0.390842	0.317632	0.270822	0.259342	0.235864
501.12	2.95021	2.36396	1.59498	0.444556	0.391049	0.316917	0.271398	0.258855	0.235769
501.48	2.95067	2.36427	1.59528	0.444582	0.390849	0.317078	0.271394	0.259342	0.236052
501.84	2.95117	2.36408	1.59582	0.444816	0.390879	0.3167	0.271385	0.25905	0.23623
502.2	2.95151	2.36473	1.59562	0.445185	0.391469	0.31649	0.271367	0.259032	0.235636
502.56	2.95141	2.3648	1.59591	0.44497	0.391454	0.316455	0.271131	0.259581	0.235358
502.92	2.9522	2.3649	1.5959	0.445031	0.391625	0.31646	0.271502	0.259463	0.235316
503.28	2.95192	2.36538	1.5955	0.445335	0.391232	0.316875	0.271478	0.25924	0.235639
503.64	2.95222	2.36528	1.59539	0.445503	0.39127	0.316397	0.271831	0.258887	0.235997
504	2.95214	2.36552	1.59557	0.445623	0.391302	0.316381	0.27189	0.259033	0.235845
504.36	2.95265	2.36554	1.59609	0.44559	0.391455	0.316527	0.271459	0.258944	0.235524
504.72	2.95335	2.366	1.59621	0.446073	0.391511	0.316768	0.271355	0.259027	0.235329
505.08	2.9537	2.36667	1.59677	0.445831	0.391154	0.316868	0.271292	0.259453	0.235831
505.44	2.95364	2.36702	1.59656	0.445863	0.391201	0.316917	0.271416	0.259469	0.23564
505.8	2.95344	2.36676	1.59656	0.446531	0.390837	0.317094	0.271486	0.259527	0.235656
506.16	2.95426	2.36689	1.59665	0.446296	0.391316	0.316997	0.271624	0.259564	0.235888
506.52	2.95493	2.36688	1.59653	0.446639	0.39135	0.316341	0.271741	0.259866	0.235735
506.88	2.9554	2.36709	1.59663	0.446754	0.391243	0.316528	0.271609	0.259064	0.235956
507.24	2.95499	2.36712	1.59722	0.447249	0.391741	0.316964	0.272133	0.259241	0.235804
507.6	2.95616	2.36754	1.59714	0.446819	0.391356	0.317186	0.272394	0.259737	0.235605
507.96	2.95661	2.36747	1.59717	0.446717	0.391577	0.316958	0.272205	0.259618	0.235385
508.32	2.95617	2.3677	1.59789	0.446684	0.391639	0.317549	0.272471	0.259326	0.235441
508.68	2.95669	2.36815	1.59796	0.446937	0.392054	0.317698	0.272502	0.259928	0.235353
509.04	2.95642	2.36863	1.59827	0.446858	0.391312	0.317801	0.272404	0.259814	0.235904
509.4	2.95638	2.36864	1.59816	0.44659	0.391421	0.317514	0.272586	0.259782	0.23589
509.76	2.95661	2.36878	1.59743	0.446614	0.391145	0.317265	0.272726	0.260239	0.235803
510.12	2.95706	2.36875	1.5977	0.446608	0.391389	0.317162	0.272756	0.260061	0.235711
510.48	2.95743	2.36875	1.59822	0.446855	0.391384	0.317535	0.272974	0.259956	0.235901
510.84	2.95743	2.36919	1.59856	0.446477	0.391465	0.317475	0.273135	0.259701	0.235753
511.2	2.95777	2.36933	1.5984	0.44674	0.391537	0.31781	0.272709	0.259954	0.235451
511.56	2.95754	2.36866	1.5984	0.446367	0.391692	0.317754	0.273021	0.260135	0.235415
511.92	2.95766	2.36828	1.59872	0.446243	0.39169	0.317892	0.273075	0.259674	0.23574
512.28	2.9578	2.36803	1.59844	0.446559	0.391402	0.317333	0.272797	0.259836	0.236036
512.64	2.95754	2.36889	1.5984	0.446678	0.391684	0.317051	0.273048	0.259743	0.235895
513	2.95865	2.36943	1.59867	0.446889	0.392077	0.317496	0.273112	0.260319	0.23609
513.36	2.95882	2.36946	1.59875	0.446844	0.392051	0.317258	0.272833	0.260535	0.236211
513.72	2.95881	2.36935	1.59877	0.447124	0.391605	0.31743	0.273045	0.260602	0.236067
514.08	2.95861	2.36966	1.59858	0.446949	0.391871	0.317537	0.27299	0.260619	0.236312
514.44	2.95882	2.37011	1.59909	0.446662	0.391804	0.317732	0.272827	0.260534	0.236291
514.8	2.95913	2.37006	1.59953	0.445961	0.392221	0.318068	0.27249	0.260643	0.236462
515.16	2.95951	2.37017	1.59958	0.446301	0.391955	0.318602	0.272815	0.260901	0.237005
515.52	2.95998	2.37132	1.6	0.446194	0.392129	0.318182	0.272839	0.260899	0.23679
515.88	2.96023	2.37212	1.60023	0.446539	0.392313	0.318959	0.272759	0.260403	0.236524
516.24	2.96119	2.37226	1.60048	0.446633	0.392219	0.318571	0.272747	0.260621	0.23715
516.6	2.96105	2.37193	1.60066	0.447053	0.392274	0.31822	0.272337	0.260216	0.236781
516.96	2.96102	2.37167	1.60134	0.447024	0.392255	0.318215	0.272057	0.260431	0.236789
517.32	2.96174	2.37243	1.60157	0.446812	0.392518	0.318344	0.272431	0.260273	0.237039
517.68	2.96203	2.37248	1.60141	0.446895	0.392715	0.318438	0.272453	0.260025	0.237191
518.04	2.96239	2.37289	1.60141	0.446881	0.392402	0.317904	0.272057	0.260513	0.237122
518.4	2.96268	2.37272	1.60127	0.446782	0.392263	0.318209	0.272506	0.260265	0.236866
518.76	2.96297	2.37212	1.60118	0.446644	0.392973	0.318362	0.272022	0.260751	0.236713
519.12	2.9625	2.3729	1.60158	0.44706	0.392282	0.31832	0.271868	0.260785	0.236619
519.48	2.96355	2.37251	1.60199	0.446981	0.392352	0.318934	0.271825	0.260875	0.236897
519.84	2.96331	2.37279	1.60222	0.44732	0.392892	0.318602	0.272144	0.260408	0.236402
520.2	2.96314	2.3735	1.60226	0.4478	0.39281	0.317926	0.272117	0.260714	0.23697
520.56	2.96341	2.37365	1.60213	0.44721	0.392594	0.318172	0.271946	0.260781	0.236475
520.92	2.96338	2.37377	1.6029	0.447276	0.393052	0.318515	0.27211	0.261115	0.236676
521.28	2.96415	2.37359	1.60295	0.446937	0.393616	0.318875	0.272267	0.26134	0.236833
521.64	2.96343	2.3734	1.60298	0.446684	0.39344	0.319601	0.272603	0.261145	0.237424
522	2.96411	2.37361	1.603	0.44663	0.39343	0.318873	0.272121	0.261388	0.236986
522.36	2.96443	2.37399	1.60338	0.446762	0.393308	0.31862	0.27228	0.261016	0.236869
522.72	2.96425	2.37524	1.60328	0.44696	0.393128	0.318538	0.272592	0.261059	0.236944
523.08	2.96433	2.37577	1.6036	0.447176	0.393118	0.318526	0.272243	0.261036	0.236676
523.44	2.96472	2.37553	1.60352	0.447085	0.393308	0.318569	0.272804	0.260892	0.236984
523.8	2.96537	2.37526	1.60341	0.446906	0.393029	0.318016	0.272474	0.260816	0.237132
524.16	2.9653	2.37549	1.60325	0.446887	0.392989	0.318011	0.272474	0.261189	0.23706
524.52	2.96539	2.3759	1.6031	0.446948	0.393046	0.318397	0.272087	0.261047	0.2372
524.88	2.96574	2.37628	1.60353	0.44718	0.393087	0.318993	0.271935	0.261313	0.237117
525.24	2.96636	2.37615	1.60412	0.447706	0.392652	0.318674	0.271906	0.261692	0.237359
525.6	2.96598	2.37618	1.60411	0.447675	0.392954	0.318658	0.272037	0.261645	0.236578
525.96	2.96521	2.37646	1.60457	0.447764	0.393187	0.318661	0.272527	0.261718	0.236856
526.32	2.96643	2.37688	1.60464	0.4476	0.393482	0.31858	0.272725	0.26131	0.236785
526.68	2.96656	2.37716	1.60406	0.447747	0.393649	0.318512	0.272485	0.261683	0.236791
527.04	2.96649	2.37718	1.60446	0.447571	0.394056	0.318574	0.272958	0.261577	0.236497
527.4	2.96625	2.37664	1.60447	0.447905	0.393932	0.318651	0.273421	0.261585	0.236822
527.76	2.96697	2.377	1.60468	0.448147	0.3935	0.319017	0.272629	0.262028	0.236205
528.12	2.96714	2.3769	1.60462	0.448502	0.393692	0.3187	0.272934	0.261987	0.236146
528.48	2.96745	2.37755	1.60432	0.448623	0.393683	0.318958	0.273139	0.262085	0.236119
528.84	2.96761	2.37716	1.60458	0.448307	0.393941	0.318907	0.272746	0.261778	0.235651
529.2	2.96764	2.37748	1.60513	0.44829	0.393757	0.318918	0.272713	0.261074	0.235898
529.56	2.96794	2.37751	1.60509	0.448242	0.393714	0.318718	0.273046	0.261314	0.236267
529.92	2.96816	2.37767	1.60493	0.447966	0.394053	0.319135	0.272616	0.261488	0.236143
530.28	2.96849	2.37748	1.60461	0.448058	0.393432	0.319026	0.272993	0.26185	0.237342
530.64	2.96851	2.37843	1.60523	0.4485	0.393809	0.318738	0.272657	0.261947	0.23713
531	2.96818	2.3783	1.60498	0.44814	0.394299	0.319078	0.272427	0.261809	0.236599
531.36	2.96818	2.37832	1.60554	0.448352	0.394356	0.31872	0.272294	0.261739	0.236593
531.72	2.96824	2.37833	1.60587	0.448194	0.393901	0.318511	0.272462	0.26126	0.236474
532.08	2.96818	2.37875	1.60573	0.448384	0.394664	0.318865	0.273186	0.261612	0.236775
532.44	2.96918	2.3792	1.6053	0.448618	0.394822	0.31926	0.273283	0.261545	0.236535
532.8	2.96927	2.37912	1.60532	0.448534	0.394936	0.319535	0.272908	0.262103	0.236731
533.16	2.97007	2.37896	1.60522	0.448666	0.394969	0.319356	0.273255	0.261728	0.236421
533.52	2.97053	2.37918	1.60618	0.448147	0.395172	0.318788	0.272897	0.261493	0.236602
533.88	2.97101	2.37936	1.60649	0.447654	0.395052	0.318409	0.273211	0.261453	0.236537
534.24	2.97072	2.37966	1.60644	0.447831	0.394756	0.318648	0.273027	0.261832	0.236298
534.6	2.97036	2.37993	1.6064	0.448321	0.394425	0.318991	0.272932	0.261656	0.236845
534.96	2.97076	2.38073	1.60653	0.448616	0.394219	0.31918	0.273151	0.261822	0.236588
535.32	2.9712	2.38076	1.60694	0.448552	0.394444	0.319254	0.273216	0.261407	0.236607
535.68	2.97123	2.38132	1.60754	0.448611	0.394857	0.31949	0.272833	0.261796	0.236518
536.04	2.97198	2.38189	1.60768	0.448956	0.394876	0.319397	0.273027	0.261749	0.236466
536.4	2.97261	2.38154	1.6079	0.449021	0.39508	0.319812	0.272931	0.261573	0.236328
536.76	2.97276	2.38178	1.6078	0.44945	0.395243	0.319917	0.272706	0.26139	0.235889
537.12	2.97268	2.38122	1.60735	0.449157	0.395503	0.31925	0.273048	0.260993	0.235611
537.48	2.97265	2.38234	1.60744	0.449017	0.395112	0.318973	0.273011	0.261422	0.23554
537.84	2.97234	2.38237	1.60789	0.449377	0.394976	0.31883	0.273113	0.261862	0.235212
538.2	2.97242	2.38225	1.60764	0.449291	0.395064	0.318772	0.272874	0.261855	0.235479
538.56	2.97348	2.38232	1.60794	0.45007	0.394773	0.318378	0.273106	0.26204	0.235522
538.92	2.9731	2.38271	1.6082	0.449749	0.395001	0.318593	0.272857	0.262067	0.235635
539.28	2.97388	2.38352	1.60819	0.449886	0.395023	0.31957	0.272734	0.262111	0.235709
539.64	2.97418	2.38345	1.60895	0.449754	0.395013	0.31904	0.273018	0.262306	0.235925
540	2.97399	2.38285	1.60876	0.449494	0.395263	0.319161	0.273147	0.26229	0.235579
540.36	2.97401	2.38295	1.60878	0.449235	0.39484	0.319078	0.273296	0.26208	0.235682
540.72	2.97463	2.38281	1.60856	0.449588	0.394719	0.318874	0.272932	0.261862	0.235726
541.08	2.97579	2.38326	1.60938	0.449374	0.39506	0.319376	0.272766	0.262201	0.236107
541.44	2.9751	2.3831	1.60937	0.449264	0.395192	0.319666	0.273063	0.262666	0.236549
541.8	2.97537	2.38335	1.60923	0.449153	0.394936	0.319707	0.273137	0.26281	0.236126
542.16	2.97498	2.38324	1.60934	0.449711	0.395133	0.320016	0.272924	0.26252	0.236168
542.52	2.97538	2.38303	1.60921	0.449768	0.395521	0.320218	0.273051	0.262399	0.236051
542.88	2.97574	2.38328	1.60932	0.450051	0.396286	0.320551	0.272666	0.262566	0.235907
543.24	2.97614	2.38343	1.60916	0.449944	0.395888	0.320069	0.272623	0.26257	0.236067
543.6	2.97634	2.38372	1.60966	0.45001	0.396396	0.319655	0.272223	0.262461	0.236216
543.96	2.97687	2.38359	1.61025	0.450426	0.396461	0.31971	0.27238	0.262389	0.236501
544.32	2.97698	2.38431	1.611	0.450597	0.396427	0.319438	0.272436	0.262134	0.236477
544.68	2.97702	2.38426	1.61031	0.450466	0.396309	0.319394	0.272537	0.262005	0.237129
545.04	2.97712	2.38419	1.61028	0.450213	0.396118	0.319803	0.272132	0.262631	0.237422
545.4	2.97738	2.38475	1.61045	0.45082	0.395956	0.319637	0.272686	0.262104	0.237114
545.76	2.97781	2.3849	1.6111	0.450675	0.395955	0.31999	0.272881	0.261474	0.237212
546.12	2.97736	2.3845	1.6115	0.450629	0.39602	0.320143	0.273128	0.261215	0.237242
546.48	2.97748	2.3845	1.61203	0.450594	0.396152	0.319477	0.272913	0.261439	0.236945
546.84	2.97841	2.38477	1.61244	0.450504	0.396274	0.319963	0.272959	0.261472	0.23701
547.2	2.97847	2.38469	1.612	0.450513	0.395721	0.320369	0.273478	0.261828	0.236723
547.56	2.97785	2.38527	1.61196	0.450846	0.395788	0.32056	0.273613	0.262108	0.237138
547.92	2.97837	2.38544	1.61196	0.450901	0.396258	0.320048	0.27355	0.262213	0.237089
548.28	2.97859	2.38553	1.61152	0.451159	0.395706	0.320075	0.273436	0.262388	0.23731
548.64	2.97822	2.38598	1.61278	0.450888	0.395381	0.319806	0.27361	0.262312	0.237238
549	2.97794	2.38644	1.61289	0.450938	0.395256	0.320308	0.273588	0.262339	0.237219
549.36	2.97869	2.3867	1.61231	0.451121	0.395732	0.320166	0.273645	0.261989	0.237132
549.72	2.97909	2.38611	1.61296	0.451165	0.395793	0.320214	0.273033	0.261468	0.237042
550.08	2.97934	2.38621	1.61299	0.451213	0.395253	0.320013	0.273706	0.261869	0.236657
550.44	2.97932	2.38735	1.61288	0.451237	0.395318	0.319915	0.273811	0.261884	0.236653
550.8	2.97934	2.38772	1.613	0.451661	0.395405	0.320325	0.273671	0.261837	0.236033
551.16	2.98028	2.38739	1.61352	0.45208	0.395315	0.320009	0.273542	0.261707	0.236135
551.52	2.98118	2.38724	1.61415	0.451788	0.395106	0.319874	0.273954	0.261772	0.236341
551.88	2.98182	2.38754	1.61394	0.451704	0.395558	0.320034	0.274262	0.261378	0.235987
552.24	2.98184	2.38742	1.61368	0.451548	0.395918	0.320091	0.273762	0.261562	0.235569
552.6	2.98173	2.38765	1.61352	0.45113	0.395788	0.320426	0.27347	0.261229	0.235741
552.96	2.982	2.38801	1.61364	0.45112	0.395898	0.320698	0.273608	0.261314	0.235941
553.32	2.98229	2.38826	1.61385	0.451148	0.396364	0.32045	0.273472	0.261294	0.235586
553.68	2.98248	2.38821	1.61458	0.451481	0.396429	0.320276	0.272923	0.261302	0.236082
554.04	2.98322	2.38829	1.61454	0.451382	0.396366	0.32009	0.273052	0.261728	0.236202
554.4	2.98294	2.38852	1.61476	0.451902	0.396369	0.319999	0.273317	0.26153	0.2364
554.76	2.98248	2.38864	1.61485	0.451899	0.395941	0.319986	0.273967	0.261458	0.236493
555.12	2.98312	2.38875	1.61471	0.451729	0.395666	0.320158	0.273808	0.261658	0.236593
555.48	2.98299	2.38914	1.61484	0.451984	0.396078	0.320679	0.27373	0.262166	0.236501
555.84	2.98335	2.38929	1.61517	0.45195	0.396131	0.320864	0.274183	0.262308	0.236552
556.2	2.98377	2.38917	1.61452	0.451605	0.395923	0.321019	0.27392	0.262506	0.236245
556.56	2.98398	2.38995	1.6148	0.451475	0.396028	0.320398	0.273867	0.262632	0.23615
556.92	2.98347	2.38979	1.61504	0.451573	0.396183	0.320061	0.273552	0.262721	0.236105
557.28	2.98334	2.38996	1.61522	0.452057	0.396137	0.320061	0.273421	0.262654	0.235804
557.64	2.98391	2.39039	1.61613	0.451996	0.395913	0.32011	0.273614	0.263143	0.235878
558	2.98386	2.38959	1.61579	0.451882	0.396187	0.319558	0.273149	0.26307	0.236353
558.36	2.98423	2.3898	1.61599	0.451922	0.395845	0.319684	0.273058	0.263212	0.236636
558.72	2.98412	2.38999	1.61569	0.452361	0.39615	0.319294	0.273476	0.263731	0.236535
559.08	2.98519	2.39019	1.61574	0.451924	0.39677	0.31955	0.27342	0.263801	0.236267
559.44	2.9864	2.39088	1.61599	0.45197	0.397161	0.319296	0.273149	0.263709	0.236334
559.8	2.98674	2.39144	1.61587	0.451969	0.396913	0.319113	0.273287	0.263156	0.236301
560.16	2.98627	2.3909	1.61612	0.452451	0.396835	0.319593	0.273646	0.26347	0.23634
560.52	2.98656	2.39122	1.61641	0.452948	0.396346	0.319933	0.273448	0.263995	0.236332
560.88	2.98661	2.39197	1.61658	0.452857	0.39681	0.319992	0.27338	0.263555	0.236956
561.24	2.98632	2.39245	1.61706	0.452484	0.39705	0.320141	0.273359	0.263599	0.236622
561.6	2.98668	2.39199	1.61737	0.452125	0.396545	0.320022	0.273232	0.263419	0.236404
561.96	2.98752	2.3922	1.61735	0.452594	0.396286	0.319996	0.273106	0.262911	0.236572
562.32	2.98736	2.39268	1.61739	0.452889	0.396686	0.320506	0.273149	0.263323	0.236348
562.68	2.98724	2.39347	1.61787	0.453173	0.396785	0.320283	0.27354	0.262749	0.236717
563.04	2.98743	2.39365	1.61804	0.453055	0.396376	0.320836	0.27337	0.262928	0.236659
563.4	2.98789	2.39376	1.61763	0.45325	0.396004	0.320601	0.273275	0.263491	0.236833
563.76	2.98843	2.3935	1.61723	0.453005	0.396255	0.320005	0.273466	0.263149	0.23684
564.12	2.98892	2.39291	1.61743	0.452704	0.395987	0.320486	0.273494	0.263095	0.236382
564.48	2.98871	2.39325	1.61754	0.452857	0.396256	0.32052	0.273646	0.263084	0.236238
564.84	2.98898	2.39444	1.61783	0.452876	0.39663	0.320448	0.273386	0.263267	0.236095
565.2	2.98933	2.39434	1.61792	0.453063	0.396249	0.320343	0.273571	0.263505	0.235686
565.56	2.98936	2.39418	1.61813	0.453228	0.396551	0.320405	0.274119	0.263896	0.236392
565.92	2.98948	2.39452	1.61863	0.453179	0.396403	0.320193	0.273991	0.263591	0.236626
566.28	2.98922	2.3945	1.61923	0.453651	0.39673	0.31965	0.27387	0.263246	0.236653
566.64	2.98951	2.39445	1.61885	0.453079	0.396535	0.320183	0.273931	0.263499	0.236236
567	2.99057	2.395	1.61881	0.453054	0.396916	0.320473	0.274285	0.26341	0.236191
567.36	2.99069	2.39555	1.61941	0.453358	0.397123	0.320685	0.274098	0.263211	0.236247
567.72	2.9911	2.39533	1.61951	0.453149	0.39764	0.320657	0.273236	0.263013	0.236638
568.08	2.99148	2.39585	1.6195	0.453289	0.397329	0.320916	0.273185	0.262606	0.237073
568.44	2.99099	2.39604	1.61948	0.452901	0.397117	0.320514	0.273417	0.262895	0.236933
568.8	2.99134	2.39588	1.61933	0.453206	0.397993	0.321091	0.27402	0.262612	0.236652
569.16	2.99165	2.39566	1.61983	0.453238	0.397086	0.320985	0.274249	0.262911	0.23639
569.52	2.99193	2.39517	1.61954	0.453171	0.396916	0.32068	0.273751	0.263122	0.236484
569.88	2.9924	2.39576	1.61958	0.452579	0.396993	0.320592	0.274171	0.263063	0.236468
570.24	2.99276	2.39577	1.61998	0.452751	0.397755	0.320591	0.274549	0.263069	0.236584
570.6	2.99288	2.39625	1.6197	0.452431	0.397865	0.320351	0.273938	0.262802	0.236462
570.96	2.9932	2.39613	1.61969	0.452541	0.397927	0.319887	0.274025	0.262951	0.235951
571.32	2.99304	2.39605	1.61978	0.452569	0.397937	0.320377	0.274457	0.262766	0.236802
571.68	2.99351	2.39657	1.61986	0.452918	0.397696	0.320247	0.274591	0.262887	0.236683
572.04	2.99358	2.39731	1.62016	0.453103	0.39758	0.3204	0.274904	0.2637	0.237163
572.4	2.99352	2.39737	1.62001	0.452372	0.39795	0.320276	0.274752	0.26366	0.237032
572.76	2.9928	2.39729	1.61992	0.452491	0.397956	0.320438	0.274609	0.263462	0.237
573.12	2.99368	2.39742	1.62027	0.452543	0.397608	0.320805	0.274988	0.263361	0.237248
573.48	2.99388	2.39721	1.62029	0.45306	0.39712	0.320618	0.274339	0.262841	0.237349
573.84	2.99354	2.39734	1.62074	0.453081	0.397387	0.320776	0.27438	0.262533	0.23699
574.2	2.99435	2.39764	1.62087	0.453199	0.397327	0.321043	0.274197	0.262311	0.236466
574.56	2.99413	2.39802	1.62105	0.453006	0.397068	0.321133	0.273526	0.261931	0.236127
574.92	2.9941	2.39807	1.62071	0.453181	0.397278	0.320971	0.273629	0.261636	0.236132
575.28	2.99451	2.39796	1.62023	0.453236	0.397578	0.32117	0.273465	0.26238	0.236231
575.64	2.99507	2.39833	1.62083	0.453204	0.397872	0.321432	0.273827	0.262057	0.236022
576	2.99649	2.39856	1.62107	0.453775	0.398021	0.321583	0.274317	0.262327	0.235858
576.36	2.99639	2.39893	1.62176	0.453458	0.398129	0.32169	0.274794	0.262583	0.23614
576.72	2.99671	2.39951	1.62168	0.453792	0.398217	0.32163	0.274583	0.262488	0.23649
577.08	2.99646	2.40008	1.62103	0.454077	0.398252	0.321567	0.274252	0.26235	0.236686
577.44	2.99659	2.40052	1.6217	0.454322	0.397887	0.321522	0.274391	0.262674	0.23677
577.8	2.9968	2.40108	1.62171	0.454267	0.397488	0.321898	0.274489	0.262648	0.236552
578.16	2.99762	2.4014	1.62185	0.453932	0.397758	0.321764	0.274404	0.262401	0.236692
578.52	2.99734	2.40139	1.62209	0.454057	0.397578	0.32171	0.274568	0.262772	0.236526
578.88	2.9978	2.40128	1.62253	0.454024	0.39794	0.321507	0.27455	0.262132	0.236739
579.24	2.99759	2.40101	1.62326	0.454116	0.397823	0.322117	0.274138	0.261873	0.236722
579.6	2.99744	2.40106	1.62342	0.45413	0.398564	0.322402	0.27416	0.261934	0.236634
579.96	2.99825	2.40095	1.62356	0.454057	0.398248	0.322406	0.274059	0.262312	0.236783
580.32	2.99856	2.40117	1.62329	0.454371	0.398015	0.322654	0.274361	0.262324	0.236632
580.68	2.9989	2.40157	1.62385	0.454162	0.398161	0.322618	0.274851	0.263199	0.236454
581.04	2.99903	2.40137	1.62379	0.454388	0.398688	0.322478	0.275068	0.263275	0.236224
581.4	2.99891	2.40077	1.62362	0.454141	0.3983	0.322536	0.275404	0.263621	0.236099
581.76	2.99916	2.4011	1.62366	0.454061	0.398566	0.322737	0.275029	0.263132	0.236499
582.12	2.99972	2.40203	1.6244	0.454005	0.398753	0.322831	0.27485	0.263029	0.236497
582.48	2.99971	2.40148	1.62462	0.454087	0.39878	0.322665	0.274891	0.263156	0.236241
582.84	2.99985	2.40139	1.62517	0.453137	0.398874	0.322664	0.274714	0.26359	0.236232
583.2	2.99974	2.40093	1.62525	0.453067	0.398465	0.322857	0.274434	0.263606	0.235935
583.56	2.99996	2.40027	1.62519	0.453008	0.398142	0.322824	0.274777	0.264012	0.235802
583.92	3.00014	2.40077	1.62496	0.453393	0.397868	0.322771	0.275069	0.264676	0.236163
584.28	3.00109	2.40116	1.62476	0.453378	0.398594	0.32316	0.275171	0.264537	0.236816
584.64	3.0018	2.40077	1.62475	0.453279	0.398599	0.32324	0.274996	0.264151	0.237349
585	3.00141	2.40136	1.62473	0.453632	0.398173	0.323436	0.274639	0.264534	0.2377
585.36	3.00154	2.4016	1.62499	0.453848	0.398436	0.323882	0.27437	0.264583	0.237
585.72	3.00165	2.40215	1.6248	0.4537	0.39883	0.323822	0.274491	0.264125	0.23723
586.08	3.00193	2.40191	1.62476	0.453988	0.398976	0.323516	0.274535	0.263644	0.237063
586.44	3.00205	2.40258	1.62526	0.453594	0.398782	0.323925	0.274553	0.263511	0.237255
586.8	3.00188	2.40335	1.6255	0.453676	0.399139	0.323763	0.274705	0.263892	0.237385
587.16	3.00228	2.40325	1.62555	0.454146	0.399106	0.323787	0.275179	0.263915	0.237302
587.52	3.0016	2.40412	1.62564	0.454748	0.399332	0.3229	0.27521	0.263522	0.237454
587.88	3.00207	2.40408	1.62543	0.454801	0.39898	0.32279	0.274948	0.26372	0.237697
588.24	3.00216	2.4041	1.62587	0.454684	0.399506	0.323576	0.274892	0.263098	0.237772
588.6	3.00209	2.40358	1.62547	0.454805	0.39924	0.32343	0.275203	0.263488	0.237505
588.96	3.00237	2.404	1.62574	0.455036	0.399088	0.323542	0.274918	0.263567	0.237665
589.32	3.00185	2.40417	1.62586	0.454867	0.399419	0.323366	0.274678	0.263454	0.237867
589.68	3.00274	2.40404	1.62563	0.454617	0.399746	0.323447	0.274889	0.262545	0.238067
590.04	3.00302	2.40438	1.62596	0.454978	0.399908	0.323021	0.274936	0.262765	0.237883
590.4	3.00328	2.40413	1.62566	0.454959	0.399857	0.322894	0.274864	0.262934	0.237681
590.76	3.00276	2.40415	1.62662	0.455002	0.39986	0.322632	0.275333	0.263399	0.237169
591.12	3.00305	2.40483	1.62662	0.455176	0.400102	0.322666	0.275534	0.263168	0.237271
591.48	3.00325	2.40516	1.62674	0.455338	0.399685	0.322711	0.275222	0.263569	0.23648
591.84	3.00343	2.40454	1.62652	0.455278	0.399833	0.322521	0.274633	0.263313	0.236923
592.2	3.00426	2.40494	1.6267	0.45552	0.399846	0.322523	0.274743	0.263088	0.237129
592.56	3.00398	2.40526	1.6271	0.455323	0.400053	0.322413	0.275159	0.263385	0.237055
592.92	3.00423	2.4056	1.62711	0.45542	0.400184	0.322397	0.27492	0.263641	0.237154
593.28	3.00394	2.40519	1.62653	0.456014	0.400815	0.322492	0.274773	0.26381	0.236688
593.64	3.00476	2.40579	1.6268	0.455694	0.400894	0.322443	0.274879	0.263758	0.23718
594	3.00506	2.406	1.62714	0.455623	0.400982	0.322348	0.275097	0.263442	0.236953
594.36	3.00492	2.40625	1.6274	0.455528	0.400785	0.321865	0.27516	0.264026	0.236964
594.72	3.00516	2.40637	1.62755	0.455512	0.400622	0.32158	0.27536	0.264124	0.236645
595.08	3.00508	2.40622	1.62783	0.455084	0.401009	0.322176	0.275233	0.263621	0.236453
595.44	3.00515	2.40673	1.62796	0.455567	0.400674	0.3222	0.275143	0.263783	0.236888
595.8	3.0057	2.40665	1.62753	0.455427	0.400323	0.322206	0.274714	0.263487	0.236526
596.16	3.0065	2.40632	1.62787	0.455339	0.399898	0.322431	0.274477	0.263269	0.23634
596.52	3.00673	2.40628	1.62821	0.455823	0.400054	0.322833	0.27499	0.263505	0.23589
596.88	3.00671	2.40673	1.62865	0.455428	0.399951	0.322547	0.274471	0.263872	0.235703
597.24	3.00664	2.40683	1.62899	0.455269	0.400424	0.322785	0.274938	0.263926	0.236127
597.6	3.00664	2.40731	1.6285	0.455654	0.400722	0.322639	0.274668	0.263706	0.236131
597.96	3.00704	2.407	1.62844	0.455837	0.400214	0.322593	0.275307	0.263678	0.236218
598.32	3.00714	2.40649	1.62838	0.455759	0.400308	0.322535	0.27546	0.263664	0.235997
598.68	3.00694	2.4073	1.62842	0.456016	0.400113	0.322495	0.275271	0.263876	0.236328
599.04	3.00782	2.40814	1.6283	0.455956	0.399927	0.322357	0.275344	0.263776	0.236664
599.4	3.00808	2.40865	1.62853	0.455756	0.400063	0.322157	0.275587	0.263981	0.236582
599.76	3.00806	2.40916	1.62832	0.456051	0.399594	0.322398	0.275476	0.263972	0.237035
600.12	3.00848	2.40867	1.62855	0.456204	0.399568	0.323031	0.275673	0.263472	0.236768
600.48	3.00856	2.40867	1.62881	0.456306	0.399343	0.322769	0.275716	0.263058	0.236962
600.84	3.0087	2.40908	1.62868	0.456595	0.399221	0.322955	0.275961	0.263069	0.236617
601.2	3.0086	2.40943	1.62883	0.456284	0.399406	0.322744	0.275841	0.263077	0.236639
601.56	3.00915	2.40957	1.62882	0.456519	0.400107	0.322893	0.275499	0.262884	0.236818
601.92	3.0096	2.4098	1.62873	0.456488	0.399923	0.322448	0.275062	0.263125	0.236176
602.28	3.00953	2.41016	1.6283	0.45682	0.400279	0.322392	0.275203	0.263726	0.236833
602.64	3.00924	2.41033	1.62874	0.456524	0.40066	0.322235	0.275069	0.263947	0.23681
603	3.00948	2.41018	1.62846	0.456641	0.400631	0.322756	0.275059	0.263785	0.2367
603.36	3.01029	2.41018	1.62859	0.456959	0.4006	0.323066	0.275351	0.263207	0.236928
603.72	3.01054	2.41042	1.62879	0.456868	0.400236	0.322675	0.275691	0.263577	0.236713
604.08	3.01056	2.4107	1.62978	0.456877	0.400555	0.322299	0.275946	0.263026	0.237055
604.44	3.01057	2.41103	1.62949	0.457221	0.400631	0.322753	0.276121	0.26317	0.23711
604.8	3.01066	2.41143	1.62941	0.456973	0.400653	0.322944	0.275984	0.262858	0.236672
605.16	3.01054	2.41097	1.62938	0.456491	0.40045	0.322491	0.275738	0.262377	0.23707
605.52	3.01016	2.41076	1.62977	0.456735	0.400553	0.32281	0.27566	0.262184	0.236677
605.88	3.01019	2.41103	1.63051	0.456841	0.400372	0.322878	0.275648	0.262591	0.236282
606.24	3.01138	2.41136	1.63046	0.456991	0.400282	0.323353	0.27616	0.26279	0.236686
606.6	3.01106	2.41135	1.63002	0.456564	0.400466	0.322422	0.276315	0.262867	0.236764
606.96	3.01099	2.4115	1.63005	0.456727	0.400785	0.322534	0.276467	0.262511	0.236529
607.32	3.01098	2.41172	1.63037	0.456805	0.400999	0.322201	0.276554	0.263169	0.236742
607.68	3.01144	2.41203	1.63078	0.456735	0.400752	0.322679	0.276461	0.262935	0.23646
608.04	3.01209	2.41235	1.63161	0.456833	0.400968	0.322416	0.276228	0.262848	0.236437
608.4	3.01189	2.41267	1.63177	0.456505	0.401013	0.322781	0.276691	0.263546	0.236713
608.76	3.01165	2.41299	1.63162	0.456775	0.400653	0.322843	0.276879	0.263535	0.236576
609.12	3.01235	2.41318	1.63158	0.456483	0.400933	0.322651	0.276768	0.263751	0.236965
609.48	3.01281	2.41357	1.63148	0.456369	0.400728	0.323076	0.276465	0.263678	0.236822
609.84	3.01294	2.41335	1.63189	0.456281	0.400952	0.322652	0.276921	0.26361	0.236522
610.2	3.01267	2.4132	1.632	0.456485	0.401039	0.322455	0.276161	0.264018	0.236413
610.56	3.01269	2.41363	1.63222	0.457054	0.401063	0.322989	0.276189	0.264089	0.23634
610.92	3.01321	2.41407	1.6323	0.457284	0.401154	0.322901	0.276006	0.263693	0.236458
611.28	3.01352	2.41421	1.63257	0.457414	0.401111	0.32307	0.276089	0.263473	0.236864
611.64	3.013	2.41425	1.63179	0.456958	0.401143	0.322926	0.275915	0.264143	0.23674
612	3.01323	2.41414	1.63181	0.457286	0.401875	0.323128	0.276163	0.263811	0.236853
612.36	3.01384	2.41406	1.63223	0.457224	0.401654	0.323397	0.276085	0.263654	0.236918
612.72	3.01376	2.41419	1.63259	0.457201	0.401853	0.323226	0.276114	0.263538	0.236855
613.08	3.01433	2.41424	1.63221	0.457023	0.401793	0.323939	0.276217	0.263386	0.236458
613.44	3.01379	2.41495	1.63225	0.45723	0.401801	0.323424	0.276257	0.263938	0.236248
613.8	3.01424	2.41547	1.63281	0.457234	0.401294	0.323613	0.276842	0.264074	0.236493
614.16	3.01516	2.41545	1.6331	0.456748	0.401841	0.32321	0.27637	0.264101	0.236115
614.52	3.01558	2.41555	1.63295	0.456817	0.401968	0.322765	0.276003	0.264111	0.236601
614.88	3.0156	2.41562	1.63317	0.456642	0.401857	0.322964	0.275393	0.263817	0.236995
615.24	3.01588	2.41549	1.63374	0.456678	0.401773	0.322752	0.275027	0.263661	0.237234
615.6	3.01595	2.41551	1.63349	0.457075	0.402142	0.323516	0.275136	0.26405	0.236863
615.96	3.01642	2.416	1.63373	0.456969	0.402308	0.323188	0.275493	0.264254	0.236794
616.32	3.01717	2.41592	1.63347	0.456822	0.402563	0.323435	0.275717	0.264169	0.236895
616.68	3.01748	2.41595	1.63381	0.457022	0.402353	0.323246	0.275791	0.264174	0.236484
617.04	3.01793	2.41568	1.63442	0.45728	0.402344	0.323472	0.275484	0.264562	0.23659
617.4	3.01768	2.41568	1.63442	0.457562	0.402086	0.323616	0.275216	0.264248	0.236713
617.76	3.01812	2.41533	1.63435	0.457424	0.402201	0.323533	0.275316	0.264379	0.237162
618.12	3.01819	2.41575	1.63425	0.457871	0.402195	0.323648	0.275613	0.264344	0.237614
618.48	3.01817	2.4159	1.63451	0.457567	0.402651	0.323405	0.27527	0.264302	0.236955
618.84	3.01865	2.41642	1.63523	0.457802	0.402945	0.323466	0.275528	0.264227	0.236975
619.2	3.01844	2.41646	1.63559	0.457655	0.403074	0.323287	0.275569	0.264375	0.236961
619.56	3.01889	2.41691	1.63567	0.457942	0.402665	0.322911	0.275862	0.264503	0.237168
619.92	3.01898	2.41686	1.63483	0.457848	0.40247	0.323608	0.275785	0.264536	0.237197
620.28	3.01956	2.41685	1.6345	0.457693	0.402845	0.323615	0.276237	0.264773	0.237271
620.64	3.01957	2.41708	1.63453	0.457834	0.402808	0.324408	0.276655	0.26427	0.237672
621	3.0198	2.41711	1.63505	0.457922	0.402735	0.324546	0.276809	0.264831	0.237418
621.36	3.02018	2.41709	1.6355	0.457945	0.40278	0.324299	0.276715	0.264866	0.237286
621.72	3.02016	2.41702	1.63521	0.457931	0.402818	0.323968	0.276812	0.264541	0.237306
622.08	3.01961	2.41694	1.63476	0.458579	0.403045	0.324186	0.276523	0.265081	0.23744
622.44	3.01976	2.41731	1.63474	0.458102	0.40319	0.324405	0.276979	0.265019	0.238062
622.8	3.0205	2.41744	1.63508	0.458539	0.402834	0.324608	0.276867	0.265437	0.237898
623.16	3.02063	2.41791	1.63552	0.458668	0.402818	0.323987	0.27684	0.265361	0.237709
623.52	3.02097	2.418	1.6358	0.45805	0.402976	0.323976	0.276634	0.264962	0.237706
623.88	3.02112	2.41817	1.63633	0.458114	0.403011	0.323787	0.276738	0.264865	0.238111
624.24	3.02162	2.41782	1.63628	0.45832	0.403246	0.323764	0.276511	0.264759	0.238005
624.6	3.02101	2.41786	1.63539	0.458121	0.402755	0.323561	0.276684	0.265204	0.237941
624.96	3.02135	2.41752	1.63635	0.458356	0.402713	0.323702	0.277027	0.264752	0.237925
625.32	3.02183	2.41827	1.63669	0.458196	0.40266	0.323508	0.27707	0.264649	0.237292
625.68	3.02215	2.41842	1.63669	0.458081	0.4024	0.32375	0.276884	0.264503	0.236861
626.04	3.02253	2.41828	1.63646	0.457966	0.402685	0.3242	0.277022	0.26491	0.237194
626.4	3.02247	2.41889	1.6364	0.458004	0.402985	0.323938	0.276865	0.264792	0.23703
626.76	3.02238	2.41897	1.63667	0.458609	0.403051	0.323955	0.277098	0.264158	0.237317
627.12	3.02186	2.41908	1.6372	0.458946	0.402592	0.324227	0.277214	0.263724	0.237464
627.48	3.02212	2.41915	1.63716	0.458937	0.402662	0.324455	0.277568	0.26443	0.237342
627.84	3.02217	2.41969	1.63726	0.458897	0.402594	0.324546	0.277393	0.264481	0.237212
628.2	3.02188	2.41946	1.63797	0.458891	0.402745	0.324783	0.277171	0.264558	0.237613
628.56	3.02263	2.41971	1.63754	0.459309	0.402701	0.324612	0.277606	0.264307	0.237942
628.92	3.02302	2.41955	1.63718	0.459235	0.402957	0.324674	0.277261	0.264589	0.237688
629.28	3.02283	2.41983	1.63708	0.459146	0.403237	0.324878	0.277119	0.26485	0.237563
629.64	3.02316	2.41981	1.63756	0.45927	0.403467	0.324657	0.277497	0.265064	0.238129
630	3.02299	2.41982	1.63776	0.45911	0.403016	0.324636	0.276853	0.26481	0.238068
630.36	3.02312	2.41995	1.6378	0.458809	0.403351	0.324738	0.277373	0.264851	0.237848
630.72	3.02306	2.42007	1.63792	0.458822	0.403426	0.324712	0.277324	0.264759	0.237941
631.08	3.02309	2.42057	1.63801	0.458987	0.40339	0.32424	0.277511	0.264912	0.238012
631.44	3.02378	2.42124	1.63839	0.458955	0.403067	0.324196	0.277503	0.264857	0.237865
631.8	3.02375	2.42099	1.63858	0.458975	0.403118	0.324298	0.277555	0.265069	0.237949
632.16	3.02371	2.421	1.63806	0.458958	0.403525	0.324945	0.277041	0.26489	0.238178
632.52	3.02382	2.42139	1.63774	0.459369	0.403261	0.324895	0.277077	0.264856	0.238343
632.88	3.02395	2.422	1.63832	0.45959	0.404041	0.324605	0.277038	0.265357	0.237778
633.24	3.02418	2.42241	1.63881	0.460391	0.403812	0.324241	0.276841	0.264866	0.237505
633.6	3.02452	2.42209	1.63903	0.46054	0.403275	0.324134	0.276837	0.264779	0.237538
633.96	3.02501	2.42284	1.63929	0.460093	0.40311	0.324527	0.277641	0.264672	0.237087
634.32	3.02422	2.42242	1.63887	0.460262	0.403355	0.324813	0.27715	0.264128	0.237038
634.68	3.02477	2.42271	1.63906	0.460544	0.403388	0.32473	0.276978	0.264378	0.237194
635.04	3.02542	2.42337	1.63935	0.460385	0.40329	0.324503	0.277039	0.264614	0.237589
635.4	3.0251	2.42314	1.63897	0.460097	0.402958	0.32442	0.277247	0.264691	0.237594
635.76	3.02537	2.42265	1.63955	0.459666	0.403045	0.32461	0.276994	0.264474	0.237616
636.12	3.02574	2.42313	1.63959	0.459474	0.403543	0.324969	0.276862	0.264566	0.238065
636.48	3.02581	2.42371	1.63976	0.45953	0.403122	0.325215	0.277091	0.264366	0.23782
636.84	3.0256	2.4235	1.63993	0.45944	0.403188	0.324858	0.277305	0.264183	0.237328
637.2	3.0259	2.42356	1.64037	0.459468	0.403383	0.324532	0.277455	0.264052	0.237719
637.56	3.0257	2.4242	1.64043	0.460123	0.403268	0.324248	0.277456	0.263302	0.237154
637.92	3.02516	2.42403	1.64045	0.460002	0.4038	0.323724	0.277326	0.263897	0.23731
638.28	3.0254	2.42419	1.64042	0.459791	0.403652	0.323845	0.276879	0.263991	0.237259
638.64	3.02664	2.42419	1.64071	0.459944	0.403533	0.323886	0.276523	0.26423	0.237365
639	3.027	2.42428	1.64063	0.460231	0.403346	0.324185	0.277119	0.264246	0.23716
639.36	3.02717	2.42408	1.64115	0.459635	0.403744	0.324533	0.276908	0.264851	0.23705
639.72	3.0273	2.42407	1.64091	0.460058	0.403734	0.324954	0.276424	0.265157	0.237463
640.08	3.02721	2.42453	1.64118	0.459516	0.403115	0.324523	0.276965	0.265076	0.23724
640.44	3.02727	2.4249	1.64123	0.45948	0.403138	0.324805	0.276663	0.265223	0.237311
640.8	3.02777	2.42488	1.64197	0.459335	0.403286	0.325195	0.276999	0.265133	0.237432
641.16	3.02827	2.42409	1.64212	0.459303	0.403463	0.325606	0.276989	0.264953	0.236883
641.52	3.02823	2.42551	1.64155	0.459068	0.40399	0.325238	0.277411	0.264474	0.237021
641.88	3.02851	2.4252	1.64134	0.459644	0.404048	0.325321	0.276909	0.26444	0.236505
642.24	3.02894	2.42504	1.64148	0.459288	0.404634	0.325086	0.276629	0.264338	0.237072
642.6	3.02915	2.42492	1.64132	0.45922	0.404369	0.325259	0.276686	0.26436	0.237319
642.96	3.02947	2.42552	1.64132	0.459538	0.404403	0.325242	0.277039	0.264014	0.23738
643.32	3.02938	2.42549	1.64137	0.459712	0.404502	0.325472	0.276436	0.263692	0.237243
643.68	3.02945	2.42597	1.64098	0.459746	0.404415	0.32531	0.276414	0.263917	0.237511
644.04	3.02948	2.42656	1.64119	0.459769	0.404522	0.325687	0.276722	0.264127	0.237911
644.4	3.02937	2.42648	1.64142	0.460339	0.404708	0.325855	0.276517	0.263853	0.237699
644.76	3.02941	2.42656	1.64165	0.460113	0.40451	0.325754	0.276349	0.263995	0.23755
645.12	3.03008	2.42691	1.64186	0.459933	0.404086	0.325589	0.276668	0.263884	0.237553
645.48	3.0299	2.42769	1.64197	0.460008	0.404173	0.325816	0.276717	0.263903	0.237583
645.84	3.02976	2.42716	1.64203	0.459561	0.405101	0.325896	0.276889	0.263524	0.237528
646.2	3.03069	2.42652	1.64273	0.459977	0.404686	0.325996	0.276623	0.263692	0.237545
646.56	3.03098	2.42684	1.64276	0.459794	0.40467	0.325732	0.277078	0.263627	0.237813
646.92	3.03157	2.42752	1.64312	0.459603	0.404429	0.326046	0.276815	0.263275	0.237643
647.28	3.03153	2.4274	1.6434	0.460035	0.405093	0.32616	0.27683	0.263373	0.237293
647.64	3.03179	2.42761	1.6436	0.4603	0.404962	0.326692	0.277101	0.263456	0.237677
648	3.03238	2.42785	1.64376	0.460716	0.405147	0.32683	0.277094	0.263443	0.237617
648.36	3.03184	2.42775	1.64345	0.460309	0.405625	0.326742	0.276647	0.2633	0.237769
648.72	3.03235	2.42727	1.64342	0.46059	0.405612	0.32671	0.27705	0.263389	0.238727
649.08	3.0321	2.42786	1.64398	0.460304	0.405471	0.327131	0.277252	0.263573	0.238539
649.44	3.03296	2.42863	1.64471	0.460366	0.405717	0.327183	0.277013	0.263489	0.238017
649.8	3.03253	2.42817	1.6451	0.460116	0.405571	0.327338	0.276974	0.263528	0.237651
650.16	3.03326	2.42863	1.64494	0.459956	0.405937	0.32724	0.277019	0.263711	0.237676
650.52	3.0338	2.42896	1.64461	0.46065	0.405922	0.327529	0.276853	0.26406	0.237924
650.88	3.03346	2.42866	1.64445	0.460908	0.405513	0.32757	0.276724	0.264019	0.238466
651.24	3.03316	2.42885	1.64445	0.460902	0.405405	0.327591	0.277185	0.264138	0.238011
651.6	3.03297	2.42941	1.64392	0.460883	0.405623	0.327508	0.276603	0.263709	0.23845
651.96	3.03334	2.42942	1.64463	0.46114	0.405571	0.327466	0.277048	0.263699	0.238426
652.32	3.03359	2.42996	1.64485	0.460876	0.405556	0.327623	0.276995	0.263673	0.238204
652.68	3.03388	2.42957	1.6444	0.46077	0.405462	0.327476	0.276774	0.26439	0.238307
653.04	3.03427	2.42966	1.64525	0.460838	0.405077	0.327129	0.277046	0.264548	0.238355
653.4	3.03396	2.43004	1.64546	0.460912	0.404663	0.327052	0.276939	0.264078	0.238284
653.76	3.03436	2.43012	1.64522	0.460629	0.404831	0.327133	0.277393	0.264591	0.238521
654.12	3.03411	2.43002	1.64499	0.460457	0.404497	0.327129	0.276995	0.264897	0.238509
654.48	3.03522	2.4302	1.64536	0.460083	0.404671	0.326314	0.276631	0.265136	0.23865
654.84	3.03542	2.4302	1.64523	0.459902	0.404294	0.326604	0.277072	0.264643	0.238365
655.2	3.03585	2.43056	1.64559	0.459902	0.404227	0.326904	0.277201	0.265112	0.238593
655.56	3.03601	2.4307	1.64545	0.460095	0.404534	0.326803	0.27732	0.264686	0.238944
655.92	3.03593	2.43093	1.64544	0.460421	0.404472	0.327252	0.277305	0.264462	0.238522
656.28	3.03612	2.4311	1.64594	0.460348	0.405043	0.327387	0.276961	0.264236	0.238487
656.64	3.03601	2.43106	1.64593	0.460793	0.404781	0.327532	0.276921	0.264208	0.238664
657	3.03628	2.43119	1.64594	0.460755	0.404441	0.326935	0.276901	0.264549	0.238581
657.36	3.03597	2.43151	1.64573	0.460757	0.404546	0.326762	0.27687	0.264596	0.238199
657.72	3.0364	2.43153	1.64608	0.460767	0.404961	0.326686	0.277302	0.264624	0.238374
658.08	3.03638	2.43134	1.64623	0.460973	0.405129	0.326943	0.277512	0.265217	0.239131
658.44	3.03735	2.43217	1.64603	0.461521	0.405325	0.327002	0.277358	0.264689	0.238888
658.8	3.03672	2.43239	1.6456	0.462179	0.405481	0.326749	0.277312	0.264406	0.238696
659.16	3.03753	2.43249	1.64609	0.461861	0.405233	0.326533	0.277425	0.264151	0.238849
659.52	3.03797	2.43298	1.64655	0.46189	0.405189	0.326463	0.277478	0.264319	0.238966
659.88	3.03812	2.43349	1.64659	0.461693	0.405217	0.326027	0.277784	0.264622	0.238842
660.24	3.0384	2.43322	1.64662	0.461775	0.405157	0.326005	0.277593	0.26454	0.238553
660.6	3.03845	2.43374	1.64662	0.461648	0.405164	0.32607	0.277376	0.264751	0.238868
660.96	3.03735	2.4338	1.64692	0.461941	0.405461	0.326465	0.277166	0.264651	0.238404
661.32	3.03798	2.43351	1.64658	0.461873	0.405385	0.326381	0.277268	0.264521	0.238322
661.68	3.03832	2.43368	1.64731	0.461457	0.404969	0.326582	0.277226	0.264665	0.238631
662.04	3.03774	2.43392	1.64748	0.46209	0.405163	0.326843	0.277299	0.26477	0.238444
662.4	3.03788	2.43408	1.64715	0.462099	0.40512	0.326992	0.277416	0.264601	0.238354
662.76	3.03832	2.43452	1.64726	0.46183	0.405142	0.326962	0.27698	0.265129	0.238065
663.12	3.03888	2.4348	1.64726	0.461991	0.405385	0.326902	0.276678	0.265276	0.237761
663.48	3.03921	2.43483	1.64706	0.461922	0.405154	0.326399	0.277264	0.265709	0.23769
663.84	3.03925	2.4352	1.6484	0.461726	0.405138	0.326084	0.277251	0.265892	0.238097
664.2	3.03955	2.43546	1.64772	0.461357	0.40493	0.326066	0.277587	0.265414	0.238271
664.56	3.03984	2.43505	1.64834	0.461572	0.405248	0.326278	0.277524	0.265462	0.238463
664.92	3.03987	2.43552	1.64848	0.46219	0.405291	0.326867	0.277883	0.265195	0.238868
665.28	3.04015	2.43557	1.64837	0.461895	0.405499	0.32703	0.277755	0.264912	0.238754
665.64	3.04069	2.43575	1.64891	0.461748	0.405316	0.326766	0.277972	0.265353	0.238281
666	3.04093	2.43554	1.64878	0.461811	0.405623	0.32679	0.27806	0.265284	0.238074
666.36	3.04057	2.4354	1.64919	0.461584	0.405548	0.327036	0.277493	0.264783	0.238208
666.72	3.04107	2.43554	1.64893	0.461711	0.405967	0.327108	0.277789	0.265037	0.237497
667.08	3.04114	2.43545	1.64942	0.46186	0.405966	0.327381	0.277573	0.265255	0.237846
667.44	3.04084	2.43531	1.64997	0.461996	0.405744	0.327045	0.277801	0.264964	0.238342
667.8	3.0409	2.43516	1.64997	0.461574	0.405918	0.326793	0.277355	0.264577	0.238167
668.16	3.04099	2.43516	1.64979	0.461987	0.405984	0.326625	0.277387	0.264611	0.237869
668.52	3.04181	2.4358	1.64957	0.461199	0.405769	0.326568	0.277816	0.264547	0.238222
668.88	3.04093	2.43595	1.64987	0.461148	0.405773	0.326978	0.277898	0.264627	0.238111
669.24	3.04086	2.43603	1.64998	0.461701	0.406046	0.326214	0.278041	0.264807	0.238122
669.6	3.04167	2.43624	1.64985	0.461946	0.406332	0.326557	0.278274	0.265009	0.23791
669.96	3.04229	2.4358	1.65067	0.461886	0.405858	0.326873	0.278068	0.264648	0.238149
670.32	3.04266	2.43545	1.65093	0.461526	0.405291	0.326835	0.277954	0.264537	0.238049
670.68	3.04265	2.4354	1.65106	0.462151	0.406213	0.326818	0.277776	0.2649	0.238516
671.04	3.04252	2.43628	1.65133	0.46237	0.405856	0.327213	0.277328	0.264852	0.238129
671.4	3.04247	2.43623	1.65115	0.46242	0.405712	0.32727	0.277132	0.264734	0.237869
671.76	3.04289	2.43564	1.65154	0.462338	0.405482	0.327452	0.277442	0.264518	0.237783
672.12	3.04347	2.43573	1.65126	0.462303	0.40592	0.326861	0.277377	0.264714	0.238038
672.48	3.0436	2.4365	1.65144	0.462456	0.405319	0.326684	0.277786	0.264817	0.238428
672.84	3.04372	2.4377	1.65153	0.462661	0.405372	0.326611	0.277977	0.264823	0.238391
673.2	3.04352	2.43722	1.6518	0.46286	0.40524	0.326632	0.278096	0.26499	0.237907
673.56	3.04403	2.43746	1.65192	0.462723	0.405477	0.326633	0.277445	0.264969	0.237837
673.92	3.04408	2.43733	1.65183	0.462528	0.405387	0.326819	0.277959	0.264648	0.237277
674.28	3.04394	2.4375	1.6521	0.462954	0.405458	0.326838	0.277833	0.264912	0.23719
674.64	3.04359	2.4376	1.65281	0.462763	0.405416	0.326736	0.278118	0.265111	0.237516
675	3.04362	2.43772	1.65258	0.463206	0.405751	0.326376	0.277932	0.265415	0.237736
675.36	3.04429	2.43809	1.65317	0.462786	0.405414	0.326599	0.278038	0.265584	0.238088
675.72	3.04407	2.43808	1.65333	0.462489	0.405495	0.326695	0.277817	0.265951	0.238471
676.08	3.04388	2.43836	1.65362	0.462649	0.405504	0.326817	0.277848	0.265824	0.238221
676.44	3.04411	2.43877	1.65315	0.462394	0.405576	0.326883	0.27837	0.265819	0.238024
676.8	3.04458	2.43913	1.65349	0.462375	0.405775	0.326827	0.278515	0.265682	0.237941
677.16	3.04478	2.43931	1.65392	0.462148	0.406116	0.326543	0.278461	0.265352	0.237571
677.52	3.04419	2.43925	1.65413	0.461903	0.406555	0.326498	0.278534	0.265456	0.237697
677.88	3.04472	2.4393	1.65439	0.462244	0.407017	0.326934	0.27843	0.265459	0.237284
678.24	3.04504	2.43893	1.6542	0.462234	0.4066	0.32748	0.278257	0.265757	0.237485
678.6	3.04553	2.43897	1.6538	0.462652	0.406674	0.32741	0.278224	0.265362	0.237745
678.96	3.04608	2.43912	1.65342	0.463276	0.406846	0.327464	0.278212	0.264995	0.237066
679.32	3.04655	2.43967	1.65296	0.463293	0.406468	0.327274	0.278486	0.265034	0.237623
679.68	3.04626	2.44017	1.65351	0.463002	0.406412	0.327148	0.278478	0.26489	0.237747
680.04	3.04597	2.44009	1.65441	0.463321	0.406436	0.326841	0.278101	0.264665	0.238507
680.4	3.04587	2.43989	1.65481	0.463322	0.406296	0.327296	0.278254	0.264579	0.238088
680.76	3.04629	2.44014	1.65458	0.46309	0.406456	0.327685	0.279047	0.264965	0.238053
681.12	3.04627	2.44075	1.65508	0.462624	0.406432	0.327541	0.278642	0.26536	0.237685
681.48	3.04596	2.44108	1.6551	0.463016	0.406603	0.327234	0.278521	0.265784	0.238161
681.84	3.04607	2.44146	1.65506	0.463078	0.406628	0.327281	0.278322	0.265567	0.238445
682.2	3.04646	2.44135	1.65481	0.463029	0.406696	0.327585	0.278473	0.265789	0.238454
682.56	3.0472	2.44122	1.65448	0.463305	0.406783	0.327642	0.278491	0.266035	0.238614
682.92	3.04707	2.44157	1.65494	0.463833	0.406542	0.327678	0.278836	0.265759	0.238863
683.28	3.04783	2.44177	1.6551	0.463593	0.406779	0.328032	0.279071	0.265329	0.238444
683.64	3.04719	2.44171	1.65542	0.463563	0.406646	0.328046	0.279257	0.265639	0.238152
684	3.04684	2.44173	1.65512	0.464185	0.406649	0.327567	0.27958	0.266016	0.238322
684.36	3.04739	2.4427	1.65533	0.464394	0.406519	0.32814	0.27923	0.26587	0.238295
684.72	3.04845	2.44234	1.65516	0.463951	0.406017	0.327846	0.279068	0.265623	0.238782
685.08	3.04817	2.44204	1.65535	0.463971	0.406339	0.327736	0.278876	0.265861	0.238414
685.44	3.04884	2.44151	1.65505	0.464627	0.406471	0.327519	0.278506	0.265744	0.238059
685.8	3.04851	2.44226	1.65536	0.464761	0.406641	0.327612	0.279142	0.265998	0.238215
686.16	3.04876	2.44233	1.65607	0.464429	0.406595	0.327682	0.27867	0.266125	0.238454
686.52	3.04861	2.44194	1.65601	0.464236	0.406835	0.327855	0.278485	0.265896	0.238793
686.88	3.04891	2.44233	1.65584	0.464031	0.406967	0.327466	0.278282	0.265461	0.238585
687.24	3.04865	2.44245	1.65565	0.463605	0.407095	0.327464	0.277963	0.265571	0.238383
687.6	3.04927	2.44214	1.65556	0.464091	0.407189	0.327481	0.278038	0.265819	0.238485
687.96	3.04957	2.44231	1.65543	0.464081	0.406871	0.327612	0.278567	0.265927	0.238457
688.32	3.04962	2.44292	1.65552	0.463852	0.406893	0.328311	0.278583	0.265698	0.238429
688.68	3.04955	2.44353	1.6559	0.464182	0.406396	0.327877	0.278653	0.265548	0.238432
689.04	3.04988	2.44406	1.6559	0.463783	0.405849	0.327874	0.278862	0.265514	0.238583
689.4	3.04981	2.44372	1.65672	0.464236	0.406142	0.328029	0.278826	0.265204	0.238444
689.76	3.05043	2.44331	1.65698	0.463821	0.40693	0.327853	0.278782	0.264944	0.238065
690.12	3.05	2.44323	1.65702	0.463756	0.406933	0.327785	0.278615	0.264939	0.238441
690.48	3.0501	2.44402	1.65709	0.46411	0.407199	0.327739	0.278428	0.264883	0.238601
690.84	3.05054	2.44394	1.65673	0.4642	0.406909	0.327809	0.27836	0.265099	0.238672
691.2	3.05072	2.44387	1.65682	0.464183	0.406934	0.328137	0.278083	0.264767	0.238354
691.56	3.05052	2.4443	1.65717	0.46411	0.407128	0.328194	0.278773	0.265206	0.238968
691.92	3.0506	2.44406	1.65702	0.464433	0.406909	0.328044	0.278783	0.264888	0.238643
692.28	3.05099	2.4437	1.65643	0.464302	0.407196	0.328112	0.278511	0.265172	0.238465
692.64	3.05176	2.44425	1.65658	0.464494	0.407735	0.327739	0.278317	0.2653	0.238756
693	3.05186	2.44516	1.65673	0.464216	0.407566	0.328079	0.278972	0.265828	0.238208
693.36	3.05206	2.44538	1.65685	0.465236	0.407975	0.32853	0.278443	0.26614	0.237933
693.72	3.05202	2.44499	1.65652	0.464746	0.40815	0.328149	0.278555	0.266448	0.237925
694.08	3.05233	2.44494	1.65628	0.46453	0.408082	0.328496	0.278332	0.266685	0.238123
694.44	3.05215	2.44445	1.65713	0.464629	0.407794	0.328364	0.278633	0.266868	0.237837
694.8	3.05163	2.4452	1.65755	0.464504	0.40782	0.328308	0.278273	0.267043	0.237441
695.16	3.05224	2.44509	1.65771	0.464623	0.408338	0.328034	0.278755	0.266449	0.23778
695.52	3.05271	2.44547	1.65756	0.464553	0.407808	0.328078	0.278513	0.266818	0.237875
695.88	3.05291	2.44573	1.65725	0.463939	0.408123	0.328169	0.27841	0.266694	0.238143
696.24	3.05344	2.44583	1.65715	0.463858	0.407965	0.327839	0.278139	0.266787	0.238606
696.6	3.05328	2.44608	1.65732	0.464319	0.408231	0.328275	0.278199	0.266382	0.238093
696.96	3.05352	2.44571	1.65778	0.464336	0.407951	0.328027	0.27848	0.266315	0.238427
697.32	3.05393	2.44616	1.65819	0.464143	0.408065	0.328112	0.278448	0.266486	0.23849
697.68	3.05348	2.44642	1.65846	0.464102	0.40843	0.328377	0.27898	0.265915	0.238694
698.04	3.05416	2.44636	1.65821	0.464213	0.408192	0.328249	0.279129	0.266026	0.23827
698.4	3.05419	2.44651	1.65807	0.464135	0.408276	0.328528	0.279195	0.265989	0.23875
698.76	3.05406	2.44635	1.65821	0.464599	0.407683	0.328102	0.279055	0.26616	0.238562
699.12	3.05395	2.44683	1.65803	0.464758	0.408213	0.328468	0.279392	0.266343	0.238453
699.48	3.05433	2.44684	1.658	0.464708	0.407784	0.32922	0.278624	0.266548	0.238768
699.84	3.05427	2.44626	1.65769	0.464433	0.408061	0.328966	0.278622	0.266503	0.238385
700.2	3.05393	2.44637	1.65729	0.464455	0.408171	0.329762	0.279099	0.266109	0.238434
700.56	3.05422	2.44677	1.65711	0.465214	0.408512	0.329305	0.279007	0.265603	0.238311
700.92	3.05499	2.44719	1.65751	0.465378	0.408233	0.329064	0.27886	0.26582	0.238595
701.28	3.05521	2.44747	1.65806	0.465285	0.408696	0.328861	0.279448	0.266124	0.238858
701.64	3.05456	2.44759	1.65813	0.465262	0.408688	0.329306	0.278869	0.266004	0.238318
702	3.05452	2.44776	1.65819	0.465488	0.408971	0.32896	0.279018	0.265883	0.237839
702.36	3.05529	2.44835	1.65801	0.465467	0.409042	0.329288	0.279365	0.265834	0.237355
702.72	3.05663	2.44861	1.65847	0.46562	0.408398	0.329136	0.279455	0.265713	0.237682
703.08	3.05692	2.44742	1.65826	0.466172	0.408424	0.329502	0.279341	0.266298	0.237778
703.44	3.05687	2.44726	1.65759	0.466212	0.408509	0.328939	0.278761	0.266749	0.237832
703.8	3.05711	2.44751	1.65811	0.465757	0.408715	0.329165	0.27913	0.266684	0.237857
704.16	3.05725	2.44832	1.65808	0.465503	0.408702	0.329113	0.279094	0.266719	0.23791
704.52	3.05722	2.44821	1.65796	0.465732	0.408051	0.328835	0.279276	0.266774	0.238127
704.88	3.05754	2.44809	1.65851	0.465478	0.408083	0.328583	0.279742	0.266511	0.238153
705.24	3.05873	2.44758	1.65921	0.465715	0.408047	0.328852	0.279384	0.266581	0.238515
705.6	3.05842	2.44735	1.65896	0.465909	0.407859	0.329435	0.278854	0.266588	0.238901
705.96	3.05733	2.44773	1.65883	0.465512	0.40852	0.32937	0.279161	0.266356	0.23859
706.32	3.05755	2.44786	1.65897	0.465485	0.408636	0.329714	0.27981	0.266207	0.238019
706.68	3.05772	2.44742	1.65892	0.465803	0.408456	0.329442	0.28036	0.266527	0.238117
707.04	3.0575	2.44764	1.65884	0.465411	0.408065	0.329235	0.280083	0.266583	0.238287
707.4	3.05778	2.44806	1.65898	0.465401	0.407518	0.328842	0.279592	0.266625	0.238247
707.76	3.05887	2.44878	1.65925	0.465884	0.408095	0.328631	0.279375	0.266538	0.238311
708.12	3.05977	2.44933	1.65947	0.465508	0.408148	0.328681	0.278995	0.266997	0.238323
708.48	3.05908	2.44926	1.65923	0.465488	0.40808	0.329067	0.279641	0.266733	0.238023
708.84	3.05858	2.44925	1.6595	0.465472	0.408208	0.329293	0.280035	0.266488	0.238253
709.2	3.05853	2.44946	1.66015	0.465454	0.408372	0.329149	0.279804	0.266643	0.237938
709.56	3.05927	2.44984	1.66022	0.466253	0.408115	0.329109	0.279924	0.267342	0.237727
709.92	3.05962	2.4496	1.65998	0.466346	0.407969	0.32927	0.279764	0.266988	0.238117
710.28	3.05965	2.44977	1.66003	0.466217	0.408249	0.329442	0.27948	0.267123	0.238004
710.64	3.05921	2.45023	1.65978	0.466435	0.408375	0.328888	0.279974	0.267308	0.238276
711	3.0591	2.4507	1.66001	0.46636	0.408568	0.328783	0.280272	0.266925	0.238289
711.36	3.05919	2.45029	1.66017	0.466044	0.408037	0.329057	0.280306	0.266724	0.238289
711.72	3.05967	2.45018	1.66019	0.466388	0.407902	0.328842	0.280466	0.266665	0.237951
712.08	3.05958	2.44966	1.66047	0.466496	0.407896	0.329317	0.280125	0.266844	0.238351
712.44	3.05953	2.45034	1.66028	0.466474	0.408059	0.329385	0.279958	0.266825	0.238039
712.8	3.06015	2.45091	1.66026	0.466151	0.408608	0.329504	0.280092	0.266514	0.238516
713.16	3.05999	2.45103	1.66039	0.466298	0.408109	0.329415	0.279541	0.266863	0.23842
713.52	3.05991	2.45119	1.6601	0.46656	0.407772	0.329551	0.279409	0.266957	0.238458
713.88	3.06008	2.45119	1.66036	0.466583	0.408452	0.32945	0.279646	0.267098	0.238285
714.24	3.06062	2.45098	1.66043	0.466477	0.408268	0.328875	0.279549	0.26727	0.238453
714.6	3.06072	2.4511	1.66066	0.466422	0.40859	0.329771	0.27907	0.266727	0.238378
714.96	3.06033	2.45108	1.66104	0.467045	0.408485	0.329677	0.278977	0.266937	0.23807
715.32	3.06084	2.4509	1.66109	0.467254	0.408871	0.329554	0.279342	0.267212	0.237377
715.68	3.061	2.45107	1.66104	0.466746	0.409015	0.32975	0.279188	0.266837	0.237749
716.04	3.06054	2.45162	1.66088	0.466802	0.408541	0.329739	0.279429	0.266488	0.237584
716.4	3.06088	2.45216	1.66068	0.467044	0.408797	0.328908	0.279652	0.266362	0.23784
716.76	3.06066	2.45239	1.66117	0.466746	0.408859	0.328822	0.279734	0.266547	0.23802
717.12	3.0606	2.4521	1.66081	0.466336	0.409247	0.329165	0.27993	0.26684	0.23795
717.48	3.06087	2.45199	1.66093	0.466982	0.409392	0.329161	0.279791	0.266598	0.238116
717.84	3.06103	2.45271	1.66133	0.466841	0.40987	0.329323	0.279995	0.266474	0.238284
718.2	3.06185	2.45273	1.662	0.466998	0.409819	0.32903	0.279745	0.266336	0.238698
718.56	3.06163	2.45276	1.66226	0.466751	0.4094	0.329466	0.279772	0.266479	0.239226
718.92	3.06177	2.45257	1.66212	0.466912	0.409466	0.329655	0.279602	0.266733	0.239072
719.28	3.0622	2.45257	1.66302	0.466588	0.409541	0.329897	0.27951	0.266535	0.23862
719.64	3.06281	2.45308	1.663	0.466408	0.409826	0.329661	0.279729	0.266823	0.238823
[truncated: 8,001 more rows]

## Sheet: Fig. S2
wavelength (nm)	pH12_0%gly	pH12_20%glyc	pH7_0%glycerol	pH7_20%glycerol
250	0.788987	1.07004	0.604188	0.760428
249	0.798898	1.06906	0.554038	0.681095
248	0.764312	1.06807	0.503388	0.709546
247	0.680772	0.961288	0.450278	0.588007
246	0.615392	0.87021	0.438672	0.605245
245	0.608275	0.906854	0.353188	0.404976
244	0.517111	0.831262	0.311678	0.308774
243	0.429528	0.703124	0.24368	0.30425
242	0.35711	0.564222	0.0926992	0.128784
241	0.201547	0.452592	0.031356	-0.0189329
240	0.134949	0.336204	-0.100025	-0.239338
239	0.0107039	0.278404	-0.22746	-0.323589
238	-0.137471	0.145543	-0.350802	-0.46149
237	-0.294383	0.100023	-0.619382	-0.717196
236	-0.413276	-0.0520334	-0.857894	-0.968914
235	-0.649231	-0.233614	-1.19283	-1.11084
234	-0.811608	-0.402998	-1.44509	-1.29101
233	-1.02328	-0.566222	-1.73972	-1.47214
232	-1.19245	-0.596052	-2.06998	-1.67906
231	-1.3716	-0.764808	-2.3098	-2.03693
230	-1.47979	-1.06183	-2.67342	-2.37031
229	-1.54867	-1.23135	-2.96052	-2.66581
228	-1.68717	-1.26535	-3.16478	-3.18561
227	-1.72582	-1.44881	-3.46284	-3.4751
226	-1.68187	-1.47474	-3.87312	-3.90536
225	-1.66659	-1.67352	-4.1666	-4.44284
224	-1.63925	-1.68413	-4.67348	-4.82079
223	-1.70675	-1.72112	-5.03756	-5.09904
222	-1.73649	-1.87795	-5.3456	-5.46403
221	-1.63356	-1.86165	-5.7103	-5.71305
220	-1.67268	-1.75983	-6.0686	-6.00194
219	-1.79437	-1.79988	-6.39998	-6.23649
218	-1.86775	-1.85331	-6.55496	-6.3921
217	-2.01885	-2.03608	-6.66818	-6.40014
216	-2.16468	-2.15094	-6.79554	-6.37022
215	-2.33192	-2.3958	-6.70006	-6.14216
214	-2.59888	-2.71918	-6.58738	-6.31105
213	-2.90479	-3.08704	-6.27004	-6.03377
212	-3.19268	-3.46516	-5.93082	-5.76124
211	-3.67034	-3.96826	-5.49252	-5.27647
210	-4.2087	-4.40354	-4.76292	-4.74397
209	-4.87995	-5.05134	-4.03926	-4.16662
208	-5.6755	-5.71168	-3.15232	-3.15584
207	-6.65065	-6.5695	-2.16996	-1.89942
206	-7.81403	-7.56028	-1.0093	-0.584126
205	-8.98504	-8.53104	0.201052	1.05398
204	-10.1583	-9.38482	1.49736	2.62453
203	-11.317	-10.3819	2.7398	4.23426
202	-12.427	-11.0904	3.73196	5.80866
201	-13.5397	-11.7735	4.61392	6.98732
200	-14.13	-12.3635	5.15178	7.57417
199	-14.4132	-12.652	5.55862	8.27098
198	-14.7568	-13.1247	5.37132	8.47721
197	-14.2912	-12.9133	5.11978	8.51082
196	-13.7051	-12.7223	4.53824	7.75589
195	-12.8166	-12.2368	4.14236	7.27421
194	-11.9305	-11.7628	3.71022	6.77577
193	-10.5567	-10.6184	3.2241	6.15564
192	-10.0944	-9.66894	2.73102	5.12849
191	-8.73778	-8.45672	2.74546	4.00206
190	-8.15707	-7.75688	2.1731	3.64681

## Sheet: Fig. S6a
conc (mg/ml)	Ab40, pH 12	trypsin	albumin	Ab40,pH 12, bs	trypsin, bs	albumin, bs	Ab40/MW	trypsin/MW	albumin/MW
1.60063	5.7112			0.00395			0.00091224
3.15276	5.7144			0.00715			0.00165127
6.30552	5.7222			0.01495			0.00345266
1.9		5.885			0.02569			0.000995736
4.5		5.906			0.04669			0.00180969
8.5		5.953			0.09369			0.0036314
11.1		5.989			0.12969			0.00502674
1.05			5.892			-0.00536			-7.73449e-05
4.2			6.048			0.15064			0.00217374
8.4			6.186			0.28864			0.00416508
16.8			6.434			0.53664			0.00774372
25.2			6.669			0.77164			0.0111348

[truncated: 6 more sheets: Fig. S6b, Fig. S8a, Fig. S8b, Fig. S8c, Fig. S8d, Fig. S8e]
